# Supplementary material for: Proteomic profile of naturally released extracellular vesicles secreted from Leptospira interrogans serovar Pomona in response to temperature and osmotic stresses
Source: Sci Rep. 2023 Oct 30;13:18601. doi: 10.1038/s41598-023-45863-0 (PMC10616267; doi:10.1038/s41598-023-45863-0)
Supplement: Supplementary file 1 — Supplementary Information 1. [file 41598_2023_45863_MOESM1_ESM.xlsx]

## Sheet: Description
Sheet name	Culture condition	Analysis
iBAQ_30C (L)	EMJH medium at 30 °C	Label-free quantification (LFQ) and intensity-based absolute quantification (iBAQ)
iBAQ_37C (M)	EMJH medium at 37 °C	Label-free quantification (LFQ) and intensity-based absolute quantification (iBAQ)
iBAQ_30C+NaCl (H)	EMJH medium plus 120 mM NaCl at 30 °C	Label-free quantification (LFQ) and intensity-based absolute quantification (iBAQ)
Expression_37Cvs30C (ML)	Temperature shift	Stable isotope dimethyl labeling and relative quantification; EMJH medium at 37 °C (medium, M)/EMJH medium at 30 °C (light, L)
Expression_30C+NaClvs30C (HL)	Osmotic change	Stable isotope dimethyl labeling and relative quantification; EMJH medium plus 120 mM NaCl at 30 °C (heavy, H)/EMJH medium at 30 °C (light, L)

## Sheet: iBAQ_30C (L)
Protein IDs	Gene IDs	Protein names	Gene Names	Intensity L	Intensity L 1	Intensity L 2	Intensity L 3	Intensity L 4	Intensity L 5	Intensity L 6	iBAQ L	iBAQ L 1	iBAQ L 2	iBAQ L 3	iBAQ L 4	iBAQ L 5	iBAQ L 6	Occurance	PSORTb	CELLO	SOSUIgramN	Conclusion Prediction	Published data	Final Conclusion	COG
Q72RX1	LIC11617	Transcriptional regulator (ArsR family)	LIC_11617	4669600000	1622300000	640350000	778110000	215940000	827590000	585280000	778260000	270380000	106730000	129680000	35989000	137930000	97547000	6	Unknown	Cytoplasmic	Cytoplasmic	Cytoplasmic		Cytoplasmic	K
Q72P45	LIC12631	Hemolysin	LIC_12631	13057000000	5528100000	1167200000	4109200000	594870000	1020200000	636920000	450230000	190620000	40249000	141700000	20513000	35181000	21963000	6	Extracellular	Extracellular	Extracellular	Extracellular		Extracellular	S
Q72SM0	LIC11359	MaoC	maoC LIC_11359	6705800000	1288800000	1062100000	3578400	2147400000	2085400000	118440000	394460000	75812000	62475000	210500	126320000	122670000	6967300	6	Cytoplasmic	Cytoplasmic	Cytoplasmic	Cytoplasmic		Cytoplasmic	I
P61438	LIC11335	Chaperonin GroEL (EC 5.6.1.7) (60 kDa chaperonin) (Chaperonin-60) (Cpn60)	groEL groL hsp58 mopA LIC_11335	11272000000	4942900000	614140000	1751700000	1322600000	1499000000	1142000000	375740000	164760000	20471000	58389000	44088000	49965000	38067000	6	Cytoplasmic	Cytoplasmic	Cytoplasmic	Cytoplasmic		Cytoplasmic	O
Q72SM7	LIC11352	LipL32	lipL32 LIC_11352	3501500000	1513900000	544770000	1045800000	146100000	139990000	110980000	269350000	116450000	41905000	80444000	11239000	10768000	8537300	6	Unknown	Periplasmic	Periplasmic	Periplasmic	OMP	OuterMembrane	S
Q72NH4	LIC12860	30S ribosomal protein S14 type Z	rpsZ rpsN LIC_12860	180320000	59355000	19184000	73040000	4525700	20169000	4045800	180320000	59355000	19184000	73040000	4525700	20169000	4045800	6	Cytoplasmic	Cytoplasmic	Cytoplasmic	Cytoplasmic		Cytoplasmic	J
Q72QZ4	LIC11958	ARM repeat superfamily protein	LIC_11958	3727100000	967090000	570420000	88344000	328120000	975840000	797260000	162050000	42047000	24801000	3841100	14266000	42428000	34663000	6	Cytoplasmic	Cytoplasmic	Cytoplasmic	Cytoplasmic		Cytoplasmic	X
Q72RQ7	LIC11687	Endonuclease	LIC_11687	2037200000	502740000	132450000	301560000	355370000	405600000	339450000	145510000	35910000	9460400	21540000	25383000	28972000	24246000	6	Unknown	Cytoplasmic	InnerMembrane	Unknown		Unknown	S
Q72V90	LIC10411	HEAT repeat protein	LIC_10411	1429700000	369440000	147130000	310980000	171960000	268090000	162130000	142970000	36944000	14713000	31098000	17196000	26809000	16213000	6	Unknown	Cytoplasmic	Periplasmic	Unknown		Unknown	X
Q72SR5	LIC11310	Bacterioferritin (EC 1.16.3.1)	bfr LIC_11310	1597800000	419870000	181240000	85828000	239150000	338940000	332800000	133150000	34989000	15103000	7152400	19929000	28245000	27734000	6	Cytoplasmic	Cytoplasmic	Cytoplasmic	Cytoplasmic		Cytoplasmic	P
Q72VV5	LIC10191	Peptidoglycan associated cytoplasmic membrane protein	LIC_10191	1268400000	684120000	115650000	434280000	7466900	14347000	12539000	115310000	62193000	10514000	39480000	678810	1304300	1140000	6	Unknown	Periplasmic	Periplasmic	Periplasmic	OMPS	OuterMembrane	M
Q72UA5	LIC10756	30S ribosomal protein S7	rpsG LIC_10756	883870000	239400000	125010000	283420000	95281000	77938000	62820000	110480000	29925000	15626000	35428000	11910000	9742200	7852500	6	Cytoplasmic	Cytoplasmic	Cytoplasmic	Cytoplasmic		Cytoplasmic	J
Q72Q79	LIC12233	Fructose-bisphosphate aldolase	LIC_12233	1752400000	607460000	145040000	622390000	108300000	188370000	80875000	109530000	37966000	9064900	38899000	6769100	11773000	5054700	6	Unknown	Cytoplasmic	Cytoplasmic	Cytoplasmic		Cytoplasmic	G
Q72N79	LIC12958	Transposase	LIC_12958	435750000	200440000	25622000	68710000	32039000	56744000	52197000	108940000	50110000	6405500	17178000	8009700	14186000	13049000	6	Unknown	Cytoplasmic	Cytoplasmic	Cytoplasmic		Cytoplasmic	X
Q72WC6	LIC10011	LipL21	lipL21 LIC_10011	609220000	454370000	31622000	118640000	1527000	2592500	469740	87031000	64910000	4517400	16948000	218140	370360	67105	6	Periplasmic	Periplasmic	Periplasmic	Periplasmic	OMPS	OuterMembrane	X
Q72TP7	LIC10970	Acyl-CoA dehydrogenase	LIC_10970	1754700000	999520000	142010000	176100000	97776000	215450000	123850000	83557000	47596000	6762300	8385800	4656000	10260000	5897800	6	Cytoplasmic	Cytoplasmic	Cytoplasmic	Cytoplasmic		Cytoplasmic	C
Q72NM1	LIC12812	Serine protease MucD	mucD LIC_12812	1165100000	337660000	126860000	305880000	102590000	167180000	124960000	77676000	22511000	8457600	20392000	6839600	11145000	8330900	6	Periplasmic	Periplasmic	Unknown	Periplasmic		Periplasmic	O
Q72VR1	LIC10235	Profilin domain protein	LIC_10235	376370000	70066000	46863000	104570000	33501000	72327000	49041000	75273000	14013000	9372600	20914000	6700200	14465000	9808300	6	Unknown	Cytoplasmic	Cytoplasmic	Cytoplasmic		Cytoplasmic	X
Q72SM5	LIC11354	S-adenosylmethionine synthase (AdoMet synthase) (EC 2.5.1.6) (MAT) (Methionine adenosyltransferase)	metK LIC_11354	1304300000	598570000	165690000	401550000	27964000	71936000	38580000	72460000	33254000	9205000	22308000	1553600	3996400	2143300	6	Cytoplasmic	Cytoplasmic	Cytoplasmic	Cytoplasmic		Cytoplasmic	H
Q72NI8	LIC12846	DNA-directed RNA polymerase subunit alpha (RNAP subunit alpha) (EC 2.7.7.6) (RNA polymerase subunit alpha) (Transcriptase subunit alpha)	rpoA LIC_12846	1150400000	335120000	162140000	376110000	83562000	104680000	88829000	71903000	20945000	10134000	23507000	5222600	6542400	5551800	6	Cytoplasmic	Cytoplasmic	Cytoplasmic	Cytoplasmic		Cytoplasmic	K
Q72W91	LIC10046	Proton-translocating transhydrogenase, subunit alpha part 1	pntA LIC_10046	1621000000	638020000	62070000	480430000	126140000	190720000	123570000	70476000	27740000	2698700	20888000	5484200	8292100	5372800	6	Cytoplasmic	Periplasmic	Cytoplasmic	Cytoplasmic		Cytoplasmic	C
Q72SE1	LIC11442	Four-helix bundle copper-binding protein	LIC_11442	620510000	340290000	44650000	91912000	42742000	50102000	50819000	68946000	37810000	4961100	10212000	4749100	5566900	5646600	6	Unknown	Periplasmic	Cytoplasmic	Unknown		Unknown	X
Q72T13	LIC11209	4HBT domain-containing protein	LIC_11209	480520000	100810000	44558000	65883000	94572000	81499000	93200000	68646000	14401000	6365400	9411900	13510000	11643000	13314000	6	Cytoplasmic	Cytoplasmic	Unknown	Cytoplasmic		Cytoplasmic	X
Q72MN9	LIC13154	Acyl-[acyl carrier protein]--UDP-N-acetylglucosamine O-acyltransferase	lpxA LIC_13154	651310000	245160000	79462000	230030000	26249000	42460000	27941000	65131000	24516000	7946200	23003000	2624900	4246000	2794100	6	Cytoplasmic	Cytoplasmic	Cytoplasmic	Cytoplasmic		Cytoplasmic	I
Q72N71	LIC12966	LipL41	lipL41 LIC_12966	1247300000	439140000	139340000	468590000	57132000	91063000	52063000	62366000	21957000	6966900	23430000	2856600	4553200	2603200	6	Unknown	Cytoplasmic	OuterMembrane	Unknown	OMPS	OuterMembrane	X
Q72TL5	LIC11003	LipL71	lipL71 LIC_11003	1782700000	978330000	70825000	392650000	83998000	98552000	158390000	61474000	33735000	2442200	13540000	2896500	3398400	5461800	6	OuterMembrane	OuterMembrane	OuterMembrane	OuterMembrane	OMP	OuterMembrane	X
Q72VI3	LIC10314	P83/100	LIC_10314	1462100000	636800000	114780000	228870000	165970000	163670000	151990000	60920000	26533000	4782600	9536400	6915200	6819700	6332800	6	Unknown	OuterMembrane	Cytoplasmic	Unknown	OMPS	OuterMembrane	S
Q72UA7	LIC10754	DNA-directed RNA polymerase subunit beta' (RNAP subunit beta') (EC 2.7.7.6) (RNA polymerase subunit beta') (Transcriptase subunit beta')	rpoC LIC_10754	4683900000	1147600000	1211700000	703070000	186140000	1227400000	208050000	56433000	13826000	14599000	8470700	2242600	14788000	2506700	6	Cytoplasmic	Cytoplasmic	Cytoplasmic	Cytoplasmic		Cytoplasmic	K
Q72QK3	LIC12110	50S ribosomal protein L9	rplI LIC_12110	492330000	184270000	104240000	185490000	3376500	5064900	9890500	54703000	20475000	11582000	20610000	375170	562760	1098900	6	Cytoplasmic	Cytoplasmic	Cytoplasmic	Cytoplasmic		Cytoplasmic	J
Q72NH0	LIC12864	30S ribosomal protein S17	rpsQ LIC_12864	273000000	78489000	75202000	25872000	21387000	42926000	29128000	54601000	15698000	15040000	5174300	4277300	8585200	5825500	6	Cytoplasmic	Cytoplasmic	Cytoplasmic	Cytoplasmic		Cytoplasmic	J
Q72UA9	LIC10752	50S ribosomal protein L7/L12	rplL LIC_10752	326130000	111810000	104710000	109610000	0	0	0	54355000	18635000	17451000	18269000	0	0	0	3	Unknown	Cytoplasmic	Periplasmic	Unknown		Unknown	J
Q72VX0	LIC10175	Tail sheath protein	LIC_10175	1385800000	483040000	16553000	381420000	73820000	219450000	211470000	51324000	17890000	613070	14127000	2734100	8127900	7832300	6	Cytoplasmic	Cytoplasmic	Extracellular	Cytoplasmic		Cytoplasmic	X
Q72NG9	LIC12865	50S ribosomal protein L29	rpmC LIC_12865	102460000	87848000	2934200	2784900	1631000	4133100	3127600	51229000	43924000	1467100	1392500	815490	2066500	1563800	6	Unknown	Cytoplasmic	Cytoplasmic	Cytoplasmic		Cytoplasmic	X
Q72M90	LIC13300	3-hydroxyacyl-CoA dehydrogenase	fadB LIC_13300	1058100000	341650000	200850000	364180000	35823000	46433000	69151000	44086000	14235000	8368600	15174000	1492600	1934700	2881300	6	Cytoplasmic	Cytoplasmic	Cytoplasmic	Cytoplasmic		Cytoplasmic	I
Q72PR0	LIC12407	Putative glutamine synthetase protein	glnA LIC_12407	977420000	419560000	14462000	313290000	69729000	85292000	75085000	42497000	18242000	628770	13621000	3031700	3708300	3264600	6	Cytoplasmic	Periplasmic	Cytoplasmic	Cytoplasmic		Cytoplasmic	E
Q72NG8	LIC12866	50S ribosomal protein L16	rplP LIC_12866	253210000	101220000	43442000	103400000	1194400	2462900	1487000	42202000	16870000	7240400	17234000	199060	410480	247830	6	Cytoplasmic	Cytoplasmic	Cytoplasmic	Cytoplasmic		Cytoplasmic	J
Q72MW8	LIC13071	YbhB/YbcL family Raf kinase inhibitor-like protein	LIC_13071	290060000	90176000	3860200	131120000	22042000	20948000	21918000	41437000	12882000	551450	18731000	3148900	2992500	3131100	6	Periplasmic	Periplasmic	InnerMembrane	Periplasmic		Periplasmic	S
Q72TK9	LIC11009	DUF3108 domain-containing protein	LIC_11009	566540000	430910000	47590000	82844000	1748500	2701000	750690	40467000	30779000	3399300	5917400	124890	192930	53620	6	Unknown	OuterMembrane	Cytoplasmic	Unknown	OMPS	OuterMembrane	X
Q72PK8	LIC12463	Translation initiation factor IF-3	infC LIC_12463	361980000	76011000	23479000	109520000	50367000	53362000	49241000	40220000	8445700	2608700	12169000	5596300	5929100	5471200	6	Cytoplasmic	Cytoplasmic	Cytoplasmic	Cytoplasmic		Cytoplasmic	J
Q72S85	LIC11499	DUF1931 domain-containing protein	LIC_11499	118820000	93136000	7428300	18261000	0	0	0	39608000	31045000	2476100	6086800	0	0	0	3	Unknown	Cytoplasmic	Cytoplasmic	Cytoplasmic		Cytoplasmic	X
Q72NI5	LIC12849	30S ribosomal protein S13	rpsM LIC_12849	295770000	70118000	42233000	146580000	15258000	10510000	11074000	36972000	8764800	5279200	18323000	1907200	1313800	1384300	6	Cytoplasmic	Cytoplasmic	Cytoplasmic	Cytoplasmic		Cytoplasmic	J
Q72V62	LIC10440	Nitrogen regulatory protein pII	glnB LIC_10440	221660000	41264000	19194000	87904000	27353000	18775000	27167000	36943000	6877400	3198900	14651000	4558900	3129200	4527900	6	Cytoplasmic	Cytoplasmic	Cytoplasmic	Cytoplasmic		Cytoplasmic	K
Q72NF9	LIC12875	Elongation factor Tu (EF-Tu)	tuf LIC_12875	832570000	307510000	68131000	431950000	6783000	10796000	7404300	36199000	13370000	2962200	18780000	294910	469400	321920	6	Cytoplasmic	Cytoplasmic	Cytoplasmic	Cytoplasmic	OMPS	OuterMembrane	J
Q72PM2	LIC12447	30S ribosomal protein S1	rpsA LIC_12447	1070600000	474170000	105840000	210250000	92045000	111620000	76663000	35686000	15806000	3528100	7008300	3068200	3720600	2555400	6	Cytoplasmic	Cytoplasmic	Cytoplasmic	Cytoplasmic		Cytoplasmic	J
Q72PA1	LIC12574	Succinate--CoA ligase [ADP-forming] subunit alpha (EC 6.2.1.5) (Succinyl-CoA synthetase subunit alpha) (SCS-alpha)	sucD LIC_12574	483670000	223420000	68259000	148610000	7987600	20593000	14795000	34548000	15959000	4875600	10615000	570540	1470900	1056800	6	Cytoplasmic	Cytoplasmic	Cytoplasmic	Cytoplasmic		Cytoplasmic	C
Q72VP3	LIC10253	Alcohol dehydrogenase	LIC_10253	559740000	536000000	0	13219000	3482500	4797100	2241500	32926000	31530000	0	777590	204860	282180	131850	5	Cytoplasmic	Periplasmic	Cytoplasmic	Cytoplasmic		Cytoplasmic	C
Q72QB7	LIC12195	Transketolase	LIC_12195	476510000	206750000	37851000	163580000	14137000	37199000	16987000	31768000	13784000	2523400	10906000	942460	2480000	1132500	6	Cytoplasmic	Cytoplasmic	Cytoplasmic	Cytoplasmic		Cytoplasmic	G
Q72U14	LIC10850	30S ribosomal protein S2	rpsB LIC_10850	471040000	152880000	91944000	184400000	14448000	19349000	8021700	31402000	10192000	6129600	12293000	963180	1290000	534780	6	Cytoplasmic	Cytoplasmic	Cytoplasmic	Cytoplasmic		Cytoplasmic	J
Q72W52	LIC10088	SGNH/GDSL hydrolase family protein	LIC_10088	526960000	307660000	15411000	190760000	1853700	10063000	1211900	30998000	18097000	906510	11221000	109040	591950	71287	6	Unknown	Periplasmic	Extracellular	Unknown		Unknown	E
Q72QL1	LIC12102	Arginine--tRNA ligase (EC 6.1.1.19) (Arginyl-tRNA synthetase) (ArgRS)	argS LIC_12102	1042800000	262320000	61321000	246960000	88313000	331160000	52738000	30671000	7715200	1803600	7263600	2597400	9740000	1551100	6	Cytoplasmic	Cytoplasmic	Cytoplasmic	Cytoplasmic		Cytoplasmic	J
Q72TP4	LIC10973	Outer membrane protein	ompL1 LIC_10973	459740000	211480000	33065000	175780000	8791600	22195000	8430300	30650000	14098000	2204300	11719000	586110	1479700	562020	6	Unknown	Extracellular	OuterMembrane	Unknown	OMPS	OuterMembrane	X
Q72PM5	LIC12444	50S ribosomal protein L32	rpmF LIC_12444	122520000	50523000	35442000	27679000	722680	5882700	2274500	30631000	12631000	8860400	6919800	180670	1470700	568640	6	Cytoplasmic	Cytoplasmic	Periplasmic	Cytoplasmic		Cytoplasmic	J
Q72VD8	LIC10360	Electron transfer flavoprotein alpha-subunit	etfA LIC_10360	517950000	224390000	103470000	153880000	9274700	17027000	9907100	30468000	13200000	6086400	9051900	545570	1001600	582770	6	Unknown	Cytoplasmic	Cytoplasmic	Cytoplasmic		Cytoplasmic	C
Q72LZ6	LIC13397	Phosphodiesterase	phoD LIC_13397	653250000	195000000	18986000	83878000	79745000	97727000	177920000	29693000	8863400	863010	3812700	3624800	4442200	8087200	6	Extracellular	OuterMembrane	Cytoplasmic	Unknown		Unknown	P
Q72R63	LIC11885	Putative lipoprotein	LIC_11885	733040000	235010000	53068000	336780000	35178000	32693000	40297000	29321000	9400600	2122700	13471000	1407100	1307700	1611900	6	Unknown	OuterMembrane	Periplasmic	Unknown	OMPS	OuterMembrane	X
Q72SG0	LIC11423	Glycine rich RNA-binding protein	LIC_11423	233110000	95445000	32154000	48205000	15293000	27371000	14638000	29138000	11931000	4019200	6025600	1911600	3421400	1829700	6	Unknown	Extracellular	Cytoplasmic	Unknown		Unknown	S
Q72NI0	LIC12854	50S ribosomal protein L15	rplO LIC_12854	231450000	78875000	50790000	64826000	1979200	22771000	12206000	28931000	9859300	6348700	8103200	247400	2846300	1525700	6	Cytoplasmic	Periplasmic	Cytoplasmic	Cytoplasmic		Cytoplasmic	J
Q72QS7	LIC12032	Catalase (EC 1.11.1.6)	katE LIC_12032	776730000	295710000	67155000	242020000	44680000	83840000	43327000	28768000	10952000	2487200	8963800	1654800	3105200	1604700	6	Periplasmic	Periplasmic	Cytoplasmic	Periplasmic		Periplasmic	C
Q72RZ1	LIC11597	2-isopropylmalate synthase 2	leuA2 LIC_11597	943360000	235440000	0	290840000	0	0	417080000	28587000	7134400	0	8813300	0	0	12639000	3	Cytoplasmic	Cytoplasmic	Cytoplasmic	Cytoplasmic		Cytoplasmic	E
Q72QZ7	LIC11955	DNA primase	LIC_11955	171040000	92156000	13564000	15179000	6896000	32282000	10963000	28507000	15359000	2260700	2529800	1149300	5380300	1827200	6	Unknown	Cytoplasmic	Extracellular	Unknown		Unknown	X
Q72UA0	LIC10761	50S ribosomal protein L13	rplM LIC_10761	170880000	48689000	37739000	78832000	864610	3774300	985320	28481000	8114800	6289900	13139000	144100	629050	164220	6	Cytoplasmic	Periplasmic	Cytoplasmic	Cytoplasmic		Cytoplasmic	J
Q72NI6	LIC12848	30S ribosomal protein S11	rpsK LIC_12848	84795000	29678000	36436000	14508000	1049000	1150100	1972600	28265000	9892800	12145000	4836100	349680	383370	657520	6	Cytoplasmic	Cytoplasmic	Cytoplasmic	Cytoplasmic		Cytoplasmic	J
Q72V39	LIC10464	Ig-like repeat domain protein 3	ligB LIC_10464	1901600000	340010000	62103000	462770000	222660000	457750000	356320000	27166000	4857200	887180	6611100	3180800	6539300	5090300	6	Unknown	Extracellular	Extracellular	Extracellular	OMPS	OuterMembrane	N
Q72NH6	LIC12858	50S ribosomal protein L6	rplF LIC_12858	298460000	115480000	34937000	102800000	9091000	16098000	20054000	27132000	10498000	3176100	9345300	826460	1463500	1823100	6	Cytoplasmic	Cytoplasmic	Cytoplasmic	Cytoplasmic		Cytoplasmic	J
Q72NH3	LIC12861	50S ribosomal protein L5	rplE LIC_12861	298220000	99429000	54212000	100510000	7655000	20947000	15460000	27111000	9039000	4928400	9137500	695910	1904300	1405400	6	Cytoplasmic	Cytoplasmic	Cytoplasmic	Cytoplasmic		Cytoplasmic	J
Q72UA8	LIC10753	DNA-directed RNA polymerase subunit beta (RNAP subunit beta) (EC 2.7.7.6) (RNA polymerase subunit beta) (Transcriptase subunit beta)	rpoB LIC_10753	1762500000	546470000	211970000	479990000	137730000	202630000	183740000	25920000	8036300	3117100	7058700	2025400	2979900	2702100	6	Cytoplasmic	Cytoplasmic	Cytoplasmic	Cytoplasmic		Cytoplasmic	K
Q72M89	LIC13301	3-ketoacyl-CoA thiolase	LIC_13301	538980000	105360000	118400000	196800000	30576000	37524000	50319000	25666000	5017200	5638000	9371700	1456000	1786900	2396200	6	Unknown	Cytoplasmic	Cytoplasmic	Cytoplasmic		Cytoplasmic	I
Q72T27	LIC11194	Putative citrate lyase	LIC_11194	432500000	137630000	4059600	124870000	53377000	71313000	41248000	25441000	8096000	238800	7345100	3139800	4194900	2426400	6	Cytoplasmic	Cytoplasmic	Cytoplasmic	Cytoplasmic		Cytoplasmic	G
Q72NI7	LIC12847	30S ribosomal protein S4	rpsD LIC_12847	345540000	133860000	33577000	153720000	9803700	5170100	9408100	24682000	9561600	2398300	10980000	700260	369290	672010	6	Cytoplasmic	Cytoplasmic	Cytoplasmic	Cytoplasmic		Cytoplasmic	J
Q72SH6	LIC11406	Phage protein	LIC_11406	97376000	29932000	6506200	48600000	2381500	5156600	4799500	24344000	7483000	1626500	12150000	595370	1289100	1199900	6	Unknown	Cytoplasmic	Cytoplasmic	Cytoplasmic		Cytoplasmic	X
Q72NG2	LIC12872	50S ribosomal protein L4	rplD LIC_12872	303540000	88833000	52902000	117740000	13455000	23689000	6919600	23349000	6833300	4069400	9057100	1035000	1822200	532270	6	Cytoplasmic	Periplasmic	Cytoplasmic	Cytoplasmic		Cytoplasmic	J
Q72NG4	LIC12870	50S ribosomal protein L2	rplB LIC_12870	392450000	294710000	23220000	32361000	6640600	22370000	13157000	23085000	17336000	1365900	1903600	390620	1315900	773930	6	Cytoplasmic	Extracellular	Cytoplasmic	Cytoplasmic		Cytoplasmic	J
Q72M00	LIC13393	Ketol-acid reductoisomerase (NADP(+)) (KARI) (EC 1.1.1.86) (Acetohydroxy-acid isomeroreductase) (AHIR) (Alpha-keto-beta-hydroxylacyl reductoisomerase) (Ketol-acid reductoisomerase type 1) (Ketol-acid reductoisomerase type I)	ilvC LIC_13393	409570000	207020000	39731000	145880000	4615400	5150400	7174000	22754000	11501000	2207300	8104300	256410	286130	398560	6	Cytoplasmic	Cytoplasmic	Cytoplasmic	Cytoplasmic		Cytoplasmic	X
Q72NG5	LIC12869	30S ribosomal protein S19	rpsS LIC_12869	136210000	33569000	20825000	36829000	9387600	20888000	14706000	22701000	5594800	3470900	6138200	1564600	3481400	2451000	6	Cytoplasmic	Periplasmic	Cytoplasmic	Cytoplasmic		Cytoplasmic	J
Q72NQ4	LIC12776	50S ribosomal protein L21	rplU LIC_12776	157960000	59712000	10734000	76781000	820220	9913500	0	22566000	8530300	1533400	10969000	117170	1416200	0	5	Cytoplasmic	Periplasmic	Cytoplasmic	Cytoplasmic		Cytoplasmic	J
Q72LR3	LIC13490	Ribosomal RNA small subunit methyltransferase G (EC 2.1.1.-) (16S rRNA 7-methylguanosine methyltransferase) (16S rRNA m7G methyltransferase)	rsmG LIC_13490	328970000	163310000	28125000	31313000	15914000	84981000	5327500	21931000	10887000	1875000	2087500	1061000	5665400	355170	6	Cytoplasmic	Cytoplasmic	Cytoplasmic	Cytoplasmic		Cytoplasmic	X
Q72NH8	LIC12856	30S ribosomal protein S5	rpsE LIC_12856	195540000	74353000	38654000	78417000	816600	1878000	1419100	21726000	8261500	4294800	8713000	90733	208670	157680	6	Cytoplasmic	Cytoplasmic	Cytoplasmic	Cytoplasmic		Cytoplasmic	J
Q72PA2	LIC12573	Succinate--CoA ligase [ADP-forming] subunit beta (EC 6.2.1.5) (Succinyl-CoA synthetase subunit beta) (SCS-beta)	sucC LIC_12573	569480000	278450000	95416000	181460000	4371700	8719900	1063900	21092000	10313000	3533900	6720700	161920	322960	39403	6	Cytoplasmic	Cytoplasmic	Cytoplasmic	Cytoplasmic		Cytoplasmic	C
Q75FW3	LIC20068	3-dehydroquinate synthase (DHQS) (EC 4.2.3.4)	aroB LIC_20068	405150000	63837000	0	13355000	0	327960000	0	20257000	3191900	0	667740	0	16398000	0	3	Cytoplasmic	Cytoplasmic	Cytoplasmic	Cytoplasmic		Cytoplasmic	E
Q72QU2	LIC12017	Chaperone protein ClpB	clpB LIC_12017	972350000	303100000	92532000	290870000	120240000	99342000	66273000	20257000	6314500	1927700	6059700	2505100	2069600	1380700	6	Cytoplasmic	Cytoplasmic	Cytoplasmic	Cytoplasmic		Cytoplasmic	O
Q72NH1	LIC12863	50S ribosomal protein L14	rplN LIC_12863	140690000	40567000	32763000	47149000	5088900	10492000	4624900	20098000	5795400	4680400	6735600	726990	1498800	660700	6	Cytoplasmic	Cytoplasmic	Cytoplasmic	Cytoplasmic		Cytoplasmic	J
Q72T03	LIC11219	Peroxiredoxin	ahpC LIC_11219	257360000	77401000	17268000	118280000	10610000	18111000	15694000	19797000	5953900	1328300	9098100	816180	1393200	1207200	6	Cytoplasmic	Cytoplasmic	Cytoplasmic	Cytoplasmic		Cytoplasmic	O
Q72NN7	LIC12795	Acetyl-CoA acetyltransferase	LIC_12795	490750000	230240000	42371000	198460000	4126800	8309500	7252200	19630000	9209400	1694800	7938200	165070	332380	290090	6	Cytoplasmic	Cytoplasmic	Cytoplasmic	Cytoplasmic		Cytoplasmic	I
G1UB65	LIC10465	Ig-like repeat domain protein 1	ligA LIC_10465	1011100000	510760000	23354000	249690000	15223000	147690000	64349000	19444000	9822200	449110	4801800	292750	2840300	1237500	6	Unknown	Extracellular	OuterMembrane	Unknown	OMPS	OuterMembrane	N
Q72NG1	LIC12873	50S ribosomal protein L3	rplC LIC_12873	155040000	64815000	39257000	48451000	878870	1275500	365400	19380000	8101900	4907100	6056400	109860	159440	45675	6	Cytoplasmic	Periplasmic	Cytoplasmic	Cytoplasmic		Cytoplasmic	J
Q72NX6	LIC12702	30S ribosomal protein S15	rpsO LIC_12702	96535000	31953000	9057700	39615000	3527600	8931600	3450800	19307000	6390600	1811500	7922900	705510	1786300	690160	6	Cytoplasmic	Cytoplasmic	Cytoplasmic	Cytoplasmic		Cytoplasmic	J
Q72T39	LIC11182	DUF773 domain-containing protein	LIC_11182	153800000	125850000	1156900	24794000	163930	1177800	655380	19224000	15731000	144610	3099200	20492	147230	81922	6	Periplasmic	Periplasmic	Cytoplasmic	Periplasmic		Periplasmic	X
Q72PN0	LIC12438	Transcriptional regulator	LIC_12438	169010000	56044000	12338000	54978000	9528800	23980000	12140000	18779000	6227100	1370900	6108700	1058800	2664500	1348900	6	Unknown	Cytoplasmic	Extracellular	Unknown		Unknown	X
Q72QX3	LIC11985	RNA-binding protein	LIC_11985	93234000	12992000	1696000	78546000	0	0	0	18647000	2598400	339190	15709000	0	0	0	3	Cytoplasmic	Cytoplasmic	Cytoplasmic	Cytoplasmic		Cytoplasmic	S
Q72NG0	LIC12874	30S ribosomal protein S10	rpsJ LIC_12874	92833000	26774000	13679000	40757000	1840200	4575500	5207700	18567000	5354800	2735700	8151400	368040	915090	1041500	6	Cytoplasmic	Cytoplasmic	Unknown	Cytoplasmic		Cytoplasmic	J
Q72VD5	LIC10363	Isovaleryl-CoA dehydrogenase	ivd LIC_10363	312320000	133790000	20560000	82886000	23904000	32896000	18289000	18372000	7869700	1209400	4875600	1406100	1935100	1075800	6	Cytoplasmic	Cytoplasmic	Cytoplasmic	Cytoplasmic		Cytoplasmic	C
Q75FV3	LIC20078	HTH_Tnp_IS630 domain-containing protein	LIC_20078	164480000	31877000	36701000	85560000	1728300	3268100	5349500	18276000	3541900	4077900	9506700	192030	363120	594390	6	Cytoplasmic	Cytoplasmic	Cytoplasmic	Cytoplasmic		Cytoplasmic	X
Q72NK5	LIC12829	Citrate synthase	gltA LIC_12829	355890000	149670000	20561000	84896000	31177000	35926000	33660000	17795000	7483700	1028100	4244800	1558800	1796300	1683000	6	Cytoplasmic	Cytoplasmic	Cytoplasmic	Cytoplasmic		Cytoplasmic	H
Q72UC7	LIC10732	Bacterioferritin comigratory protein	LIC_10732	158360000	75239000	47427000	30580000	2022000	2873800	216590	15836000	7523900	4742700	3058000	202200	287380	21659	6	Cytoplasmic	Cytoplasmic	Cytoplasmic	Cytoplasmic		Cytoplasmic	O
Q72RL7	LIC11728	N-acetylmuramoyl-L-alanine amidase	LIC_11728	156990000	49008000	14116000	17660000	25469000	24552000	26189000	15699000	4900800	1411600	1766000	2546900	2455200	2618900	6	Cytoplasmic	Periplasmic	Cytoplasmic	Cytoplasmic		Cytoplasmic	M
Q72U73	LIC10789	Transcription elongation factor GreA (Transcript cleavage factor GreA)	greA LIC_10789	883460000	336020000	118880000	305740000	37183000	53223000	32422000	15499000	5895000	2085600	5363800	652340	933730	568800	6	Cytoplasmic	Cytoplasmic	Cytoplasmic	Cytoplasmic		Cytoplasmic	X
P61975	LIC11781	Malate dehydrogenase (EC 1.1.1.37)	mdh LIC_11781	229560000	96002000	22073000	42432000	5859100	41600000	21597000	15304000	6400200	1471500	2828800	390610	2773400	1439800	6	Unknown	Cytoplasmic	Cytoplasmic	Cytoplasmic		Cytoplasmic	C
P61669	LIC11774	DNA mismatch repair protein MutS	mutS LIC_11774	740350000	464500000	37749000	105080000	32399000	34659000	65974000	15109000	9479500	770390	2144400	661200	707320	1346400	6	Cytoplasmic	Cytoplasmic	Cytoplasmic	Cytoplasmic		Cytoplasmic	L
Q72M44	LIC13347	DNA topoisomerase (ATP-hydrolyzing) (EC 5.6.2.2)	LIC_13347	316610000	70192000	10595000	48077000	35406000	41292000	111050000	15077000	3342500	504510	2289400	1686000	1966300	5288200	6	Cytoplasmic	Cytoplasmic	Cytoplasmic	Cytoplasmic		Cytoplasmic	L
Q72UB0	LIC10751	50S ribosomal protein L10	rplJ LIC_10751	119000000	33566000	28357000	32148000	5569600	14534000	4826800	14875000	4195700	3544600	4018500	696190	1816700	603350	6	Cytoplasmic	Cytoplasmic	Cytoplasmic	Cytoplasmic		Cytoplasmic	J
Q72QK2	LIC12111	30S ribosomal protein S18	rpsR LIC_12111	58774000	7528900	15628000	29837000	795120	1878500	3105700	14693000	1882200	3907100	7459300	198780	469630	776420	6	Cytoplasmic	Cytoplasmic	Cytoplasmic	Cytoplasmic		Cytoplasmic	J
Q72NX3	LIC12705	Translation initiation factor IF-2	infB LIC_12705	676950000	137600000	206390000	296920000	4796100	15503000	15754000	14403000	2927600	4391200	6317300	102040	329850	335200	6	Cytoplasmic	Cytoplasmic	Cytoplasmic	Cytoplasmic		Cytoplasmic	J
Q72NG7	LIC12867	30S ribosomal protein S3	rpsC LIC_12867	211040000	109290000	18230000	61305000	2076400	10290000	9842700	14069000	7286300	1215400	4087000	138420	686000	656180	6	Cytoplasmic	Cytoplasmic	Unknown	Cytoplasmic		Cytoplasmic	J
Q72P40	LIC12636	Transcription termination factor Rho (EC 3.6.4.-) (ATP-dependent helicase Rho)	rho LIC_12636	378940000	182190000	57722000	89895000	7946000	21476000	19713000	14035000	6747800	2137900	3329500	294300	795400	730130	6	Cytoplasmic	Cytoplasmic	Cytoplasmic	Cytoplasmic		Cytoplasmic	K
Q72SH4	LIC11408	Tetratricopeptide repeat protein	LIC_11408	344460000	108040000	26719000	138220000	21175000	31449000	18863000	13778000	4321600	1068800	5528600	847010	1258000	754530	6	Cytoplasmic	Cytoplasmic	Cytoplasmic	Cytoplasmic		Cytoplasmic	S
Q72R32	LIC11919	Inosine-5'-monophosphate dehydrogenase (IMP dehydrogenase) (IMPD) (IMPDH) (EC 1.1.1.205)	guaB LIC_11919	323840000	130250000	29897000	72392000	31482000	41339000	18481000	13493000	5426900	1245700	3016300	1311800	1722500	770060	6	Cytoplasmic	Cytoplasmic	Cytoplasmic	Cytoplasmic		Cytoplasmic	F
Q72Q67	LIC12245	RNA-binding protein Hfq	hfq LIC_12245	67289000	42531000	745360	3453700	2334900	12165000	6058600	13458000	8506100	149070	690750	466980	2433100	1211700	6	Cytoplasmic	Cytoplasmic	Cytoplasmic	Cytoplasmic		Cytoplasmic	J
P62436	LIC10749	50S ribosomal protein L11	rplK LIC_10749	120920000	80016000	3445700	32545000	1273400	2177000	1461900	13436000	8890700	382850	3616100	141480	241890	162440	6	Cytoplasmic	Periplasmic	Cytoplasmic	Cytoplasmic		Cytoplasmic	J
Q72Q63	LIC12250	Carboxy-terminal processing protease	LIC_12250	430350000	97618000	29558000	183550000	17953000	73457000	28209000	13041000	2958100	895700	5562200	544020	2226000	854830	6	Cytoplasmic	Cytoplasmic	Extracellular	Cytoplasmic		Cytoplasmic	M
Q72PV8	LIC12359	C-type lectin domain-containing protein	LIC_12359	317120000	120220000	47007000	132950000	3196100	9233800	4512900	12685000	4809000	1880300	5317900	127850	369350	180520	6	Unknown	OuterMembrane	Extracellular	Unknown		Unknown	X
Q72UB1	LIC10750	50S ribosomal protein L1	rplA LIC_10750	138130000	39786000	56988000	27724000	1456900	2715000	9459600	12557000	3616900	5180700	2520300	132440	246820	859960	6	Cytoplasmic	Periplasmic	Cytoplasmic	Cytoplasmic		Cytoplasmic	J
Q72PB1	LIC12561	Secreted protein	LIC_12561	148010000	1871400	1559700	1818800	133660000	3310300	5785700	12334000	155950	129970	151560	11139000	275860	482140	6	Unknown	Periplasmic	OuterMembrane	Unknown		Unknown	X
Q72VF8	LIC10339	Hemolysin B	tlyB LIC_10339	517480000	199930000	68799000	166990000	29696000	32824000	19242000	12321000	4760200	1638100	3975800	707050	781510	458140	6	Cytoplasmic	Cytoplasmic	Cytoplasmic	Cytoplasmic		Cytoplasmic	O
Q72P62	LIC12614	DUF1080 domain-containing protein	LIC_12614	110500000	823310	0	103850000	2620100	2070700	1132400	12278000	91478	0	11539000	291120	230080	125820	5	Unknown	Cytoplasmic	Cytoplasmic	Cytoplasmic		Cytoplasmic	X
Q72QH2	LIC12141	Galactowaldenase (UDP-galactose 4-epimerase)	LIC_12141	244940000	66821000	31755000	77860000	15280000	28739000	24490000	12247000	3341100	1587800	3893000	764000	1436900	1224500	6	Cytoplasmic	Cytoplasmic	Cytoplasmic	Cytoplasmic		Cytoplasmic	M
Q72PC6	LIC12545	Outer membrane lipoprotein carrier protein	lolA LIC_12545	153090000	26549000	22110000	46723000	13220000	21029000	23461000	11776000	2042300	1700700	3594100	1016900	1617600	1804700	6	Unknown	OuterMembrane	InnerMembrane	Unknown		Unknown	X
Q72S69	LIC11517	Acetyl-CoA carboxylase alpha subunit	accA2 LIC_11517	341460000	169790000	1029100	68028000	14164000	49302000	39142000	11774000	5855000	35486	2345800	488400	1700100	1349700	6	Cytoplasmic	OuterMembrane	Cytoplasmic	Cytoplasmic		Cytoplasmic	I
Q75FU8	LIC20083	Adenosylhomocysteinase (EC 3.3.1.1) (S-adenosyl-L-homocysteine hydrolase) (AdoHcyase)	ahcY LIC_20083	279950000	196600000	3082900	68586000	0	10407000	1277800	11665000	8191700	128450	2857800	0	433610	53242	5	Cytoplasmic	Cytoplasmic	Cytoplasmic	Cytoplasmic		Cytoplasmic	H
Q72P61	LIC12615	Phage-related protein	LIC_12615	207060000	34895000	3454000	152880000	4152200	9592300	2085400	11503000	1938600	191890	8493500	230680	532910	115860	6	Unknown	OuterMembrane	Extracellular	Unknown		Unknown	X
Q72Q80	LIC12232	Thymidylate synthase	thyX LIC_12232	272410000	17477000	3642800	31951000	8020800	23849000	187470000	11350000	728190	151780	1331300	334200	993710	7811200	6	Cytoplasmic	Cytoplasmic	Cytoplasmic	Cytoplasmic		Cytoplasmic	F
Q72PK9	LIC12462	50S ribosomal protein L35	rpmI LIC_12462	21980000	6647300	8262400	6174700	0	895250	0	10990000	3323700	4131200	3087400	0	447620	0	4	Cytoplasmic	Cytoplasmic	Extracellular	Cytoplasmic		Cytoplasmic	J
Q72Q65	LIC12247	TIGR02300-like family protein	LIC_12247	64989000	35041000	18795000	0	2956800	6565200	1631200	10831000	5840200	3132400	0	492800	1094200	271870	5	Unknown	Cytoplasmic	Cytoplasmic	Cytoplasmic		Cytoplasmic	X
Q72UU9	LIC10558	Lipoprotein	LIC_10558	75386000	20241000	3167600	18803000	5063800	17689000	10422000	10769000	2891500	452510	2686100	723400	2527000	1488900	6	Cytoplasmic	Cytoplasmic	InnerMembrane	Cytoplasmic		Cytoplasmic	X
Q72U65	LIC10799	Enoyl-CoA hydratase	LIC_10799	172260000	0	771940	1452500	38315000	102880000	28838000	10766000	0	48246	90779	2394700	6430100	1802400	5	Cytoplasmic	OuterMembrane	Unknown	Unknown		Unknown	X
Q72V68	LIC10434	Cytochrome C	LIC_10434	62550000	6070400	6157800	19074000	6770000	14746000	9731200	10425000	1011700	1026300	3179100	1128300	2457700	1621900	6	Unknown	Periplasmic	Cytoplasmic	Unknown		Unknown	X
Q72UA1	LIC10760	YceI domain-containing protein	LIC_10760	133770000	27036000	19088000	22523000	20249000	22683000	22192000	10290000	2079700	1468300	1732500	1557600	1744800	1707000	6	Unknown	Extracellular	Periplasmic	Unknown		Unknown	S
P61540	LIC11701	RNA polymerase sigma factor RpoD (Sigma-70)	rpoD LIC_11701	276780000	84050000	27483000	125760000	10977000	16011000	12501000	10251000	3113000	1017900	4657800	406560	593010	463000	6	Cytoplasmic	Cytoplasmic	Cytoplasmic	Cytoplasmic		Cytoplasmic	K
Q72US9	LIC10578	HEAT repeat protein	LIC_10578	255570000	90080000	23669000	75754000	15177000	41513000	9378900	10223000	3603200	946760	3030200	607090	1660500	375160	6	Cytoplasmic	OuterMembrane	OuterMembrane	OuterMembrane		OuterMembrane	X
Q72UQ6	LIC10601	MaoC_dehydrat_N domain-containing protein	LIC_10601	69447000	32848000	3646800	20355000	3604000	5302800	3690900	9921000	4692500	520970	2907800	514860	757540	527280	6	Cytoplasmic	Cytoplasmic	Cytoplasmic	Cytoplasmic		Cytoplasmic	I
Q72NV4	LIC12725	3-hydroxybutyryl-CoA dehydratase	LIC_12725	165720000	29403000	11384000	21376000	23899000	53981000	25673000	9748000	1729600	669670	1257400	1405800	3175400	1510200	6	Cytoplasmic	Cytoplasmic	Cytoplasmic	Cytoplasmic		Cytoplasmic	I
Q72MG9	LIC13218	Carbonic anhydrases/acetyltransferases	LIC_13218	86264000	15819000	3132900	60942000	2125500	2437000	1808800	9584900	1757600	348100	6771300	236160	270770	200980	6	Cytoplasmic	Cytoplasmic	Cytoplasmic	Cytoplasmic		Cytoplasmic	C
Q72P44	LIC12632	Sphingomyelinase C 1 (EC 3.1.4.12) (Sphingomyelin phosphodiesterase 1) (SMase 1)	sph1 LIC_12632	286180000	123150000	13913000	110940000	12002000	10095000	16076000	9539200	4104900	463760	3698100	400080	336490	535850	6	Extracellular	OuterMembrane	OuterMembrane	OuterMembrane		OuterMembrane	S
Q72VS1	LIC10225	RNA polymerase ECF-type sigma factor	LIC_10225	141740000	81648000	4225900	19461000	4381000	9660000	22366000	9449500	5443200	281720	1297400	292060	644000	1491000	6	Cytoplasmic	Cytoplasmic	Cytoplasmic	Cytoplasmic		Cytoplasmic	X
Q72MM7	LIC13166	SH3 domain-containing protein	LIC_13166	130180000	25782000	28141000	73960000	0	490370	1807000	9298600	1841600	2010100	5282900	0	35026	129070	5	Unknown	Cytoplasmic	Periplasmic	Unknown	OMPS	OuterMembrane	X
Q72VT2	LIC10214	Transcriptional regulator (CarD family)	LIC_10214	110670000	25352000	18122000	49402000	2655300	6083900	9056600	9222700	2112700	1510100	4116900	221280	506990	754720	6	Cytoplasmic	Cytoplasmic	Cytoplasmic	Cytoplasmic		Cytoplasmic	K
Q72QB4	LIC12198	Aminotransferase	LIC_12198	180660000	71332000	8523900	78061000	3729300	11981000	7028500	9032800	3566600	426200	3903100	186470	599030	351420	6	Cytoplasmic	Cytoplasmic	Cytoplasmic	Cytoplasmic		Cytoplasmic	E
Q72UQ1	LIC10606	DNA-binding stress protein	dps LIC_10606	89949000	1686800	1979700	10730000	25358000	37203000	12991000	8994900	168680	197970	1073000	2535800	3720300	1299100	6	Cytoplasmic	Cytoplasmic	Cytoplasmic	Cytoplasmic		Cytoplasmic	P
Q72Q11	LIC12303	Carboxy-terminal processing protease	LIC_12303	247220000	25978000	1530200	2906800	18973000	96436000	101400000	8829400	927770	54651	103810	677610	3444100	3621400	6	Cytoplasmic	OuterMembrane	Cytoplasmic	Cytoplasmic		Cytoplasmic	M
Q72QB8	LIC12194	Transketolase beta subunit	tktC LIC_12194	113190000	61011000	8316100	24342000	2855400	11222000	5442200	8706800	4693100	639700	1872500	219650	863260	418630	6	Cytoplasmic	Cytoplasmic	Cytoplasmic	Cytoplasmic		Cytoplasmic	G
Q72UU2	LIC10565	Enoyl-CoA hydratase	hbd1 LIC_10565	113020000	49735000	6233300	23229000	6383200	24914000	2521600	8693500	3825800	479490	1786800	491020	1916500	193970	6	Cytoplasmic	Cytoplasmic	Cytoplasmic	Cytoplasmic		Cytoplasmic	X
Q72UF7	LIC10700	3-oxoacyl-[acyl-carrier-protein] reductase oxidoreductase	LIC_10700	135520000	108320000	1871000	10876000	5919500	4100000	4425400	8469800	6770300	116940	679730	369970	256250	276590	6	Cytoplasmic	Periplasmic	Cytoplasmic	Cytoplasmic		Cytoplasmic	X
P62217	LIC11745	Protein RecA (Recombinase A)	recA LIC_11745	176920000	39497000	30704000	71187000	11590000	8934400	15004000	8424600	1880800	1462100	3389900	551920	425450	714470	6	Cytoplasmic	Cytoplasmic	Cytoplasmic	Cytoplasmic		Cytoplasmic	L
Q72PC1	LIC12551	Acyl-CoA dehydrogenase	acd3 LIC_12551	261000000	80134000	17059000	83898000	17530000	43579000	18799000	8419300	2585000	550280	2706400	565480	1405800	606430	6	Cytoplasmic	Cytoplasmic	Cytoplasmic	Cytoplasmic		Cytoplasmic	C
Q72VL5	LIC10282	Zinc-binding dehydrogenase family	LIC_10282	108140000	33007000	13365000	49499000	2779000	5808700	3679900	8318300	2539000	1028100	3807600	213770	446820	283070	6	Cytoplasmic	OuterMembrane	Unknown	Unknown		Unknown	C
Q72SF7	LIC11426	Sigma factor regulatory protein	LIC_11426	174290000	47052000	0	7275700	7486000	55967000	56511000	8299600	2240600	0	346460	356480	2665100	2691000	5	Cytoplasmic	Cytoplasmic	Cytoplasmic	Cytoplasmic		Cytoplasmic	X
Q72MR5	LIC13128	TerB family tellurite resistance protein	LIC_13128	82787000	8816400	1099600	10354000	19550000	23477000	19490000	8278700	881640	109960	1035400	1955000	2347700	1949000	6	Cytoplasmic	Cytoplasmic	Cytoplasmic	Cytoplasmic		Cytoplasmic	X
Q72U16	LIC10848	Cell division protein	LIC_10848	49309000	10043000	28528000	8775000	0	1963200	0	8218200	1673900	4754600	1462500	0	327200	0	4	Unknown	Cytoplasmic	Cytoplasmic	Cytoplasmic		Cytoplasmic	M
Q72VQ9	LIC10237	Cyclic nucleotide binding protein	LIC_10237	176970000	63220000	17165000	55380000	6674600	20725000	13808000	8044100	2873600	780210	2517300	303390	942040	627630	6	Cytoplasmic	Cytoplasmic	Cytoplasmic	Cytoplasmic		Cytoplasmic	T
Q72UQ7	LIC10600	Fatty acid synthase subunit beta	LIC_10600	64284000	11192000	6806500	38480000	3527900	259210	4019100	8035500	1399000	850810	4809900	440990	32401	502390	6	Cytoplasmic	Cytoplasmic	Cytoplasmic	Cytoplasmic		Cytoplasmic	I
Q72RN8	LIC11707	Fructose-1,6-bisphosphatase class 1 (FBPase class 1) (EC 3.1.3.11) (D-fructose-1,6-bisphosphate 1-phosphohydrolase class 1)	fbp LIC_11707	119770000	36429000	6538100	64967000	1047100	5160700	5628400	7984700	2428600	435880	4331100	69804	344050	375230	6	Cytoplasmic	Extracellular	Cytoplasmic	Cytoplasmic		Cytoplasmic	G
Q72TK3	LIC11016	Adenylosuccinate lyase (ASL) (EC 4.3.2.2) (Adenylosuccinase)	purB LIC_11016	214950000	262060	0	26166000	50046000	69087000	69392000	7961200	9705.9	0	969110	1853600	2558800	2570100	5	Cytoplasmic	Cytoplasmic	Cytoplasmic	Cytoplasmic		Cytoplasmic	F
Q72QM3	LIC12090	Glyceraldehyde-3-phosphate dehydrogenase (EC 1.2.1.-)	gapA LIC_12090	126220000	61924000	1431200	26728000	10951000	17485000	7697400	7888600	3870300	89450	1670500	684460	1092800	481090	6	Cytoplasmic	Cytoplasmic	Cytoplasmic	Cytoplasmic		Cytoplasmic	G
Q72NG6	LIC12868	50S ribosomal protein L22	rplV LIC_12868	54191000	40034000	4488300	6831600	360020	485330	1991900	7741600	5719100	641190	975940	51432	69333	284550	6	Cytoplasmic	Cytoplasmic	Cytoplasmic	Cytoplasmic		Cytoplasmic	J
Q72SH7	LIC11405	Helicase C-terminal domain protein	LIC_11405	328020000	104110000	49922000	62875000	17963000	56720000	36428000	7628300	2421100	1161000	1462200	417760	1319100	847160	6	Cytoplasmic	Cytoplasmic	Cytoplasmic	Cytoplasmic		Cytoplasmic	X
Q72M63	LIC13328	Isocitrate dehydrogenase [NADP] (EC 1.1.1.42) (IDP) (NADP(+)-specific ICDH) (Oxalosuccinate decarboxylase)	LIC_13328	214760000	154880000	6852300	32034000	5447600	6460900	9089300	7405500	5340500	236290	1104600	187850	222790	313420	6	Cytoplasmic	Cytoplasmic	Unknown	Cytoplasmic		Cytoplasmic	X
Q72R58	LIC11890	Flagellin	FlaB LIC_11890	125470000	13528000	12945000	98992000	0	0	0	7380300	795750	761490	5823100	0	0	0	3	Periplasmic	Cytoplasmic	Cytoplasmic	Cytoplasmic		Cytoplasmic	N
Q72QL9	LIC12094	Triosephosphate isomerase (TIM) (TPI) (EC 5.3.1.1) (Triose-phosphate isomerase)	tpiA LIC_12094	92919000	21615000	9198500	46314000	2608500	10394000	2789000	7147600	1662700	707580	3562600	200650	799510	214540	6	Cytoplasmic	OuterMembrane	Cytoplasmic	Cytoplasmic		Cytoplasmic	F
Q75FC4	LIC20270	DUF4476 domain-containing protein	LIC_20270	56660000	21029000	3139900	17107000	1015800	7482700	6884900	7082400	2628700	392490	2138400	126970	935340	860610	6	Unknown	Periplasmic	Cytoplasmic	Unknown		Unknown	X
Q72PZ0	LIC12325	ATP-binding protein	LIC_12325	62619000	9262100	2534500	23655000	6444000	8127900	12595000	6957700	1029100	281610	2628400	716000	903100	1399500	6	Cytoplasmic	OuterMembrane	Cytoplasmic	Cytoplasmic		Cytoplasmic	X
Q72TA6	LIC11115	Thiosulfate sulfurtransferase	sseA LIC_11115	146070000	90522000	718360	48871000	4641000	1315100	0	6955600	4310600	34208	2327200	221000	62625	0	5	Cytoplasmic	Cytoplasmic	Cytoplasmic	Cytoplasmic		Cytoplasmic	X
Q75G29	LIC20035	MORN repeat protein	LIC_20035	179840000	56046000	5635000	64107000	9795600	32009000	12245000	6916900	2155600	216730	2465700	376760	1231100	470950	6	Unknown	Extracellular	Extracellular	Extracellular	OMPS	OuterMembrane	X
Q72U97	LIC10764	UPF0234 protein LIC_10764	LIC_10764	54965000	2762000	4668100	30167000	4271900	6491800	6604400	6870600	345250	583510	3770900	533990	811470	825550	6	Cytoplasmic	Cytoplasmic	Cytoplasmic	Cytoplasmic		Cytoplasmic	S
Q72NG3	LIC12871	50S ribosomal protein L23	rplW LIC_12871	34219000	0	10899000	16503000	0	6526800	290560	6843900	0	2179700	3300700	0	1305400	58113	4	Unknown	Cytoplasmic	Cytoplasmic	Cytoplasmic		Cytoplasmic	J
Q72R14	LIC11938	Heavy metal efflux pump	LIC_11938	292370000	0	122160000	0	88720000	0	81492000	6799400	0	2841000	0	2063300	0	1895200	3	Cytoplasmic	InnerMembrane	InnerMembrane	InnerMembrane		InnerMembrane	P
Q72TL2	LIC11006	Transcriptional regulator (FUR family)	LIC_11006	60141000	22008000	7111900	618020	6846900	17218000	6338200	6682300	2445300	790210	68669	760770	1913100	704250	6	Cytoplasmic	Cytoplasmic	Cytoplasmic	Cytoplasmic		Cytoplasmic	P
Q72PL0	LIC12461	50S ribosomal protein L20	rplT LIC_12461	40086000	17325000	9234500	6348700	1951900	2999600	2226700	6681000	2887400	1539100	1058100	325310	499930	371120	6	Cytoplasmic	Cytoplasmic	Cytoplasmic	Cytoplasmic		Cytoplasmic	J
Q72T80	LIC11141	Ribonuclease D	LIC_11141	78349000	13155000	0	6014200	19997000	36810000	2372900	6529100	1096200	0	501190	1666400	3067500	197740	5	Cytoplasmic	Cytoplasmic	Cytoplasmic	Cytoplasmic		Cytoplasmic	L
Q72MX9	LIC13060	LipL36	lipL36 LIC_13060	104210000	49214000	16876000	33272000	0	2866100	1984800	6513300	3075900	1054800	2079500	0	179130	124050	5	Unknown	Extracellular	Extracellular	Extracellular	OMP	OuterMembrane	X
Q72TF6	LIC11065	Poly(A) polymerase I (PAP I) (EC 2.7.7.19)	pcnB LIC_11065	163790000	80656000	8026300	60742000	1074100	8630700	4659300	6299600	3102200	308700	2336200	41311	331950	179200	6	Cytoplasmic	Cytoplasmic	Extracellular	Cytoplasmic		Cytoplasmic	H
Q72RE6	LIC11799	Glycerol kinase	glpK LIC_11799	153320000	38573000	23367000	22205000	17411000	29733000	22033000	6132900	1542900	934690	888210	696440	1189300	881300	6	Cytoplasmic	OuterMembrane	Cytoplasmic	Cytoplasmic		Cytoplasmic	F
Q75FW7	LIC20064	3-oxoacyl-[acyl-carrier-protein] reductase (EC 1.1.1.100)	fabG LIC_20064	73145000	42177000	7664800	19693000	967120	1079100	1564400	6095400	3514700	638740	1641100	80593	89921	130360	6	Cytoplasmic	Cytoplasmic	Cytoplasmic	Cytoplasmic		Cytoplasmic	X
Q72ME4	LIC13244	Isocitrate dehydrogenase [NADP] (EC 1.1.1.42)	icdA LIC_13244	126240000	1260500	0	7157300	57335000	31064000	29423000	6011400	60024	0	340820	2730200	1479200	1401100	5	Cytoplasmic	Cytoplasmic	Cytoplasmic	Cytoplasmic		Cytoplasmic	C
Q72RC4	LIC11822	3-isopropylmalate dehydratase large subunit (EC 4.2.1.33) (Alpha-IPM isomerase) (IPMI) (Isopropylmalate isomerase)	leuC LIC_11822	146210000	47181000	22555000	56045000	5512200	11595000	3320100	5848300	1887300	902190	2241800	220490	463780	132800	6	Cytoplasmic	Cytoplasmic	Cytoplasmic	Cytoplasmic		Cytoplasmic	E
Q72MN1	LIC13162	Phospho-2-dehydro-3-deoxyheptonate aldolase Chorismate mutase	aroA(G) LIC_13162	120390000	45393000	7178700	52350000	4052200	5931900	5480300	5732700	2161600	341840	2492900	192960	282470	260970	6	Cytoplasmic	Cytoplasmic	Cytoplasmic	Cytoplasmic		Cytoplasmic	E
Q72RL6	LIC11729	2,4-dienoyl-CoA reductase	fadH LIC_11729	233100000	100250000	15225000	67125000	13856000	23459000	13187000	5685300	2445000	371350	1637200	337940	572180	321630	6	Cytoplasmic	Cytoplasmic	Unknown	Cytoplasmic		Cytoplasmic	C
P61690	LIC12851	Translation initiation factor IF-1	infA LIC_12851	22600000	0	8863900	8542200	1270000	2240000	1684100	5650000	0	2216000	2135600	317490	560010	421020	5	Cytoplasmic	Cytoplasmic	Cytoplasmic	Cytoplasmic		Cytoplasmic	J
Q72NQ6	LIC12774	50S ribosomal protein L27	rpmA LIC_12774	22349000	948440	2942400	15270000	590900	2174200	422360	5587100	237110	735590	3817600	147720	543560	105590	6	Cytoplasmic	Cytoplasmic	Periplasmic	Cytoplasmic		Cytoplasmic	J
P61724	LIC10403	6,7-dimethyl-8-ribityllumazine synthase (DMRL synthase) (LS) (Lumazine synthase) (EC 2.5.1.78)	ribH risB LIC_10403	50282000	24391000	0	18581000	1200000	4784100	1326500	5586900	2710100	0	2064600	133330	531570	147390	5	Cytoplasmic	Cytoplasmic	Cytoplasmic	Cytoplasmic		Cytoplasmic	H
Q72TH0	LIC11051	WGR domain-containing protein	LIC_11051	194130000	99275000	15028000	41764000	5471000	26498000	6089600	5546500	2836400	429380	1193300	156310	757080	173990	6	Extracellular	OuterMembrane	Extracellular	Extracellular		Extracellular	X
Q72NI9	LIC12845	50S ribosomal protein L17	rplQ LIC_12845	38607000	10295000	12177000	9219300	1614000	3893600	1407400	5515200	1470700	1739600	1317000	230570	556240	201050	6	Cytoplasmic	Cytoplasmic	Cytoplasmic	Cytoplasmic		Cytoplasmic	J
Q72PZ5	LIC12320	3-oxoacyl-[acyl-carrier protein] reductase	LIC_12320	82387000	49007000	9848100	16883000	689410	5959300	0	5492500	3267100	656540	1125500	45961	397290	0	5	Cytoplasmic	Cytoplasmic	Cytoplasmic	Cytoplasmic		Cytoplasmic	X
Q72VY7	LIC10158	R3H domain-containing protein	LIC_10158	85586000	30045000	16732000	26849000	3482700	4350100	4127800	5349100	1877800	1045700	1678000	217670	271880	257990	6	Cytoplasmic	Cytoplasmic	Cytoplasmic	Cytoplasmic		Cytoplasmic	S
Q72TE5	LIC11076	Orotate phosphoribosyltransferase (OPRT) (OPRTase) (EC 2.4.2.10)	pyrE LIC_11076	47912000	15740000	5295200	25505000	307000	943580	121040	5323500	1748900	588360	2833900	34111	104840	13449	6	Cytoplasmic	Cytoplasmic	Cytoplasmic	Cytoplasmic		Cytoplasmic	F
Q72SV0	LIC11273	PF09986 family protein	LIC_11273	79141000	34148000	2876400	14286000	6523400	11905000	9402000	5276000	2276600	191760	952400	434900	793640	626800	6	Cytoplasmic	Cytoplasmic	Cytoplasmic	Cytoplasmic		Cytoplasmic	S
Q72SM4	LIC11355	Transketolase	tkt LIC_11355	68112000	22351000	7025200	22061000	6103100	7179600	3392800	5239400	1719300	540400	1697000	469470	552280	260980	6	Cytoplasmic	Cytoplasmic	Cytoplasmic	Cytoplasmic		Cytoplasmic	G
Q72SG6	LIC11417	ATP-dependent Clp protease proteolytic subunit 1 (EC 3.4.21.92) (Endopeptidase Clp 1)	clpP1 LIC_11417	56830000	18974000	0	30636000	2883700	2834400	1502100	5166300	1724900	0	2785100	262150	257670	136550	5	Cytoplasmic	Cytoplasmic	Cytoplasmic	Cytoplasmic		Cytoplasmic	O
Q72RF4	LIC11791	DNA helicase (EC 3.6.4.12)	recG LIC_11791	153690000	60588000	16203000	58980000	5334700	7822300	4759400	5122900	2019600	540110	1966000	177820	260740	158650	6	Cytoplasmic	Cytoplasmic	Cytoplasmic	Cytoplasmic		Cytoplasmic	L
Q72M43	LIC13348	DNA topoisomerase (ATP-hydrolyzing) (EC 5.6.2.2)	gyrB LIC_13348	199580000	48138000	6017100	39344000	17383000	55987000	32715000	5117500	1234300	154290	1008800	445710	1435600	838850	6	Cytoplasmic	Cytoplasmic	Cytoplasmic	Cytoplasmic		Cytoplasmic	X
Q72NU6	LIC12733	Methylglyoxal synthase (MGS) (EC 4.2.3.3)	mgsA LIC_12733	51073000	16829000	4194500	17649000	1417200	4379200	6604400	5107300	1682900	419450	1764900	141720	437920	660440	6	Cytoplasmic	Cytoplasmic	Cytoplasmic	Cytoplasmic		Cytoplasmic	G
Q72NT3	LIC12746	NADH-quinone oxidoreductase subunit F (EC 7.1.1.-)	nuoF LIC_12746	106570000	88147000	2016900	14115000	201020	1441700	651320	5074900	4197500	96041	672140	9572.2	68654	31015	6	Cytoplasmic	Cytoplasmic	Cytoplasmic	Cytoplasmic		Cytoplasmic	C
Q72S68	LIC11518	Biotin carboxyl carrier protein of acetyl-CoA carboxylase	LIC_11518	250520000	77467000	5988600	90163000	22981000	36366000	17558000	5010500	1549300	119770	1803300	459620	727310	351160	6	Cytoplasmic	Cytoplasmic	Cytoplasmic	Cytoplasmic		Cytoplasmic	I
Q72V55	LIC10448	30S ribosomal protein S20	rpsT LIC_10448	14802000	0	1889300	2657200	2443400	4938200	2873500	4933900	0	629760	885730	814470	1646100	957840	5	Cytoplasmic	Periplasmic	Cytoplasmic	Cytoplasmic		Cytoplasmic	J
Q72UA6	LIC10755	30S ribosomal protein S12	rpsL LIC_10755	19497000	7558700	0	6009900	0	2824200	3103900	4874200	1889700	0	1502500	0	706040	775980	4	Cytoplasmic	Cytoplasmic	Unknown	Cytoplasmic		Cytoplasmic	J
Q72NY4	LIC12694	Glutamate synthase (NADPH) alpha chain	LIC_12694	373290000	180100000	16928000	131030000	9054300	27183000	8997600	4847900	2338900	219840	1701600	117590	353020	116850	6	Cytoplasmic	Cytoplasmic	OuterMembrane	Cytoplasmic		Cytoplasmic	E
Q72S27	LIC11559	50S ribosomal protein L19	rplS LIC_11559	32616000	23170000	0	0	0	4757900	4688100	4659400	3310000	0	0	0	679710	669730	3	Cytoplasmic	Cytoplasmic	Cytoplasmic	Cytoplasmic		Cytoplasmic	J
Q72PA9	LIC12563	Glycerol-3-phosphate dehydrogenase	LIC_12563	171360000	70288000	18423000	69357000	3075300	6073000	4138500	4631200	1899700	497930	1874500	83116	164130	111850	6	Cytoplasmic	InnerMembrane	Cytoplasmic	Cytoplasmic		Cytoplasmic	X
Q72LY9	LIC13404	Acetyl-coenzyme A synthetase (AcCoA synthetase) (Acs) (EC 6.2.1.1) (Acetate--CoA ligase) (Acyl-activating enzyme)	acsA LIC_13404	169830000	72728000	13777000	65111000	3759100	8446600	6007500	4590000	1965600	372350	1759800	101600	228290	162360	6	Cytoplasmic	Cytoplasmic	Cytoplasmic	Cytoplasmic		Cytoplasmic	I
Q72UB3	LIC10748	Transcription termination/antitermination protein NusG	nusG LIC_10748	35877000	4403100	10052000	19062000	767990	203180	1388400	4484600	550390	1256500	2382800	95999	25397	173550	6	Cytoplasmic	Cytoplasmic	Cytoplasmic	Cytoplasmic		Cytoplasmic	K
Q72LV9	LIC13434	Peptidase_M43 domain-containing protein	LIC_13434	73032000	6581600	10366000	33838000	10027000	7202900	5016500	4296000	387150	609790	1990500	589820	423700	295090	6	Unknown	OuterMembrane	Periplasmic	Unknown		Unknown	X
Q72SL5	LIC11364	Short-chain dehydrogenase	dltE LIC_11364	54911000	20639000	4645000	24435000	1456100	1738800	1997200	4223900	1587600	357300	1879600	112010	133760	153630	6	Cytoplasmic	Cytoplasmic	Cytoplasmic	Cytoplasmic		Cytoplasmic	S
Q72RS0	LIC11672	Enoyl-CoA hydratase	LIC_11672	54534000	22040000	2625100	13658000	2128100	6409800	7673200	4194900	1695400	201930	1050600	163700	493060	590250	6	Cytoplasmic	Cytoplasmic	Cytoplasmic	Cytoplasmic		Cytoplasmic	I
Q72R64	LIC11884	PF07075 family protein	LIC_11884	71096000	13687000	3408100	7318700	13114000	26475000	7092800	4182100	805130	200470	430510	771430	1557300	417220	6	Periplasmic	Cytoplasmic	Cytoplasmic	Cytoplasmic		Cytoplasmic	X
Q72U93	LIC10768	Metalloprotease	LIC_10768	140530000	37186000	10662000	15168000	14479000	40709000	22328000	4015200	1062400	304620	433380	413680	1163100	637940	6	Cytoplasmic	Cytoplasmic	Cytoplasmic	Cytoplasmic		Cytoplasmic	S
Q72VE0	LIC10358	Ras-GAP domain-containing protein	LIC_10358	135390000	131440000	0	2853900	1100400	0	0	3982200	3865900	0	83937	32364	0	0	3	Cytoplasmic	Cytoplasmic	Cytoplasmic	Cytoplasmic		Cytoplasmic	X
Q75FI4	LIC20205	Rubrerythrin domain-containing protein	LIC_20205	55727000	10138000	3152500	42437000	0	0	0	3980500	724120	225180	3031200	0	0	0	3	Unknown	Periplasmic	Cytoplasmic	Unknown		Unknown	X
Q72NH5	LIC12859	30S ribosomal protein S8	rpsH LIC_12859	23473000	3668500	4715400	5120300	1636100	7386100	946530	3912200	611420	785890	853380	272690	1231000	157750	6	Cytoplasmic	Cytoplasmic	Cytoplasmic	Cytoplasmic		Cytoplasmic	J
Q72QK0	LIC12113	30S ribosomal protein S6	rpsF LIC_12113	22292000	7109300	3454100	10814000	914840	0	0	3715300	1184900	575680	1802300	152470	0	0	4	Unknown	Cytoplasmic	Cytoplasmic	Cytoplasmic		Cytoplasmic	X
Q72NU9	LIC12730	NHL repeat protein	LIC_12730	137420000	10574000	4435200	23549000	13858000	54293000	30708000	3714000	285780	119870	636460	374540	1467400	829950	6	Unknown	OuterMembrane	OuterMembrane	OuterMembrane	OMPS	OuterMembrane	X
Q72W71	LIC10066	Enoyl-Coa hydratase/isomerase family	LIC_10066	44460000	13597000	7767900	17278000	1071000	3297900	1448000	3705000	1133100	647330	1439800	89251	274830	120660	6	Cytoplasmic	Cytoplasmic	Cytoplasmic	Cytoplasmic		Cytoplasmic	I
Q75FE5	LIC20249	Aconitate hydratase A (EC 4.2.1.3) (Iron-responsive protein-like) (RNA-binding protein)	acnA LIC_20249	140320000	29835000	8639000	86419000	5709500	4774000	4947700	3692700	785130	227340	2274200	150250	125630	130200	6	Cytoplasmic	Periplasmic	Cytoplasmic	Cytoplasmic		Cytoplasmic	C
Q75FN9	LIC20143	HtrA1	htrA1 LIC_20143	94440000	18607000	2851800	30446000	9904300	18922000	13709000	3632300	715650	109680	1171000	380930	727770	527270	6	Unknown	OuterMembrane	Cytoplasmic	Unknown		Unknown	O
Q72PZ7	LIC12318	ATP-binding protein	LIC_12318	25000000	0	584310	4486900	5744100	13091000	1094300	3571500	0	83473	640980	820590	1870100	156330	5	Cytoplasmic	Cytoplasmic	Cytoplasmic	Cytoplasmic		Cytoplasmic	X
Q72R01	LIC11951	ATP-dependent Clp protease proteolytic subunit 2 (EC 3.4.21.92) (Endopeptidase Clp 2)	clpP2 LIC_11951	39142000	2346500	0	2178500	0	9757100	24860000	3558300	213320	0	198040	0	887000	2260000	4	Cytoplasmic	Cytoplasmic	Cytoplasmic	Cytoplasmic		Cytoplasmic	X
Q72PZ8	LIC12317	Beta-ketoacyl synthase	sch1 LIC_12317	81301000	8048800	4707100	25255000	4811700	21343000	17136000	3534800	349950	204660	1098100	209200	927950	745030	6	Cytoplasmic	Cytoplasmic	Cytoplasmic	Cytoplasmic		Cytoplasmic	I
Q72S34	LIC11552	Methionyl-tRNA formyltransferase (EC 2.1.2.9)	fmt LIC_11552	70575000	2598200	1361400	3153300	10454000	53008000	0	3528700	129910	68069	157660	522680	2650400	0	5	Cytoplasmic	Cytoplasmic	Cytoplasmic	Cytoplasmic		Cytoplasmic	J
Q72U92	LIC10769	Processing metalloprotease	LIC_10769	126740000	19802000	0	26700000	21166000	39036000	20038000	3520600	550040	0	741670	587950	1084300	556610	5	Cytoplasmic	OuterMembrane	InnerMembrane	Unknown		Unknown	X
Q72MD1	LIC13257	NADH oxidoreductase	LIC_13257	62907000	19737000	552830	23451000	1199700	16429000	1537300	3494800	1096500	30713	1302800	66648	912720	85408	6	Cytoplasmic	Cytoplasmic	Cytoplasmic	Cytoplasmic		Cytoplasmic	C
Q72QY2	LIC11976	Acyl-CoA dehydrogenase	LIC_11976	59261000	10604000	806110	25672000	2323800	14797000	5058200	3485900	623750	47418	1510100	136700	870390	297540	6	Cytoplasmic	Cytoplasmic	Cytoplasmic	Cytoplasmic		Cytoplasmic	I
Q72S46	LIC11540	CTP synthase (EC 6.3.4.2) (Cytidine 5'-triphosphate synthase) (Cytidine triphosphate synthetase) (CTP synthetase) (CTPS) (UTP--ammonia ligase)	pyrG LIC_11540	107390000	38034000	4147600	46459000	3569400	10291000	4886600	3464100	1226900	133790	1498700	115140	331960	157630	6	Cytoplasmic	Cytoplasmic	OuterMembrane	Cytoplasmic		Cytoplasmic	F
Q72V72	LIC10430	50S ribosomal protein L25 (General stress protein CTC)	rplY ctc LIC_10430	34365000	13624000	11947000	8793400	0	0	0	3436500	1362400	1194700	879340	0	0	0	3	Cytoplasmic	Cytoplasmic	Cytoplasmic	Cytoplasmic		Cytoplasmic	X
Q75FV4	LIC20077	Polysaccharide deacetylase	LIC_20077	84177000	15982000	0	26151000	9284700	12172000	20587000	3367100	639260	0	1046000	371390	486870	823490	5	Unknown	Periplasmic	Cytoplasmic	Unknown		Unknown	G
Q72P39	LIC12637	50S ribosomal protein L31	rpmE LIC_12637	13447000	11670000	0	0	0	1159600	617140	3361700	2917500	0	0	0	289890	154290	3	Cytoplasmic	Cytoplasmic	Unknown	Cytoplasmic		Cytoplasmic	J
Q72PJ7	LIC12474	2-oxoglutarate dehydrogenase E1 component (EC 1.2.4.2) (Alpha-ketoglutarate dehydrogenase)	sucA odhA LIC_12474	153690000	66801000	17323000	36665000	9801400	14015000	9080400	3341000	1452200	376590	797060	213070	304660	197400	6	Cytoplasmic	Cytoplasmic	Cytoplasmic	Cytoplasmic		Cytoplasmic	C
Q75FN8	LIC20144	HtrA1-like protein	LIC_20144	78717000	9101200	4019200	15893000	9523200	22120000	18061000	3279900	379220	167470	662190	396800	921680	752540	6	Cytoplasmic	OuterMembrane	InnerMembrane	Unknown		Unknown	X
Q72P28	LIC12648	Glutathione peroxidase	btuE LIC_12648	35934000	15070000	0	9189400	0	7210500	4463800	3266700	1370000	0	835400	0	655500	405800	4	Periplasmic	Periplasmic	InnerMembrane	Periplasmic		Periplasmic	O
Q72W99	LIC10038	Anaphase-promoting complex, cyclosome, subunit 3	LIC_10038	90910000	17498000	2590100	39483000	5248000	19511000	6580200	3134800	603380	89315	1361500	180970	672790	226900	6	Cytoplasmic	Cytoplasmic	Cytoplasmic	Cytoplasmic		Cytoplasmic	X
Q72RP6	LIC11698	Tyrosine--tRNA ligase (EC 6.1.1.1) (Tyrosyl-tRNA synthetase) (TyrRS)	tyrS LIC_11698	50097000	999860	24668000	12792000	1218000	6219500	4199600	3131100	62491	1541800	799510	76123	388720	262480	6	Cytoplasmic	Cytoplasmic	Cytoplasmic	Cytoplasmic		Cytoplasmic	J
Q72TJ6	LIC11025	Anti-sigma factor antagonist	LIC_11025	21718000	325040	873810	0	6426100	5185000	8908300	3102600	46434	124830	0	918010	740720	1272600	5	Cytoplasmic	Cytoplasmic	Unknown	Cytoplasmic		Cytoplasmic	T
Q75FJ7	LIC20185	FecR domain-containing protein	LIC_20185	37158000	0	1087000	7648800	5254900	14618000	8549200	3096500	0	90586	637400	437910	1218200	712430	5	Unknown	OuterMembrane	OuterMembrane	OuterMembrane		OuterMembrane	X
Q72UV9	LIC10548	Type-4 uracil-DNA glycosylase (EC 3.2.2.27)	LIC_10548	43122000	24082000	9237300	3196300	137410	646610	5822500	3080100	1720100	659800	228300	9815	46186	415890	6	Cytoplasmic	Cytoplasmic	Cytoplasmic	Cytoplasmic		Cytoplasmic	L
Q72TT9	LIC10927	Putative lipoprotein	LIC_10927	55130000	13090000	20987000	9104700	755490	6703000	4489500	3062800	727240	1166000	505810	41971	372390	249420	6	Extracellular	Extracellular	Extracellular	Extracellular		Extracellular	X
Q72MM5	LIC13168	GDP-mannose 4,6-dehydratase (EC 4.2.1.47) (GDP-D-mannose dehydratase)	gmd LIC_13168	48798000	4623300	1576800	29174000	3299700	7259200	2864500	3049900	288950	98552	1823400	206230	453700	179030	6	Cytoplasmic	Cytoplasmic	Cytoplasmic	Cytoplasmic		Cytoplasmic	M
Q72Q62	LIC12251	L-aspartate oxidase (EC 1.4.3.16)	nadB LIC_12251	86743000	3630000	48065000	10924000	267500	8242600	15614000	2891400	121000	1602200	364120	8916.5	274750	520470	6	Cytoplasmic	Cytoplasmic	Cytoplasmic	Cytoplasmic		Cytoplasmic	H
Q72PY2	LIC12335	Serine hydroxymethyltransferase (SHMT) (Serine methylase) (EC 2.1.2.1)	glyA LIC_12335	59711000	38948000	0	6867900	0	12323000	1572400	2843400	1854700	0	327040	0	586810	74878	4	Cytoplasmic	Periplasmic	Cytoplasmic	Cytoplasmic		Cytoplasmic	E
Q72U13	LIC10851	Elongation factor Ts (EF-Ts)	tsf LIC_10851	30824000	25455000	0	5149200	0	219180	0	2802100	2314100	0	468110	0	19925	0	3	Cytoplasmic	Cytoplasmic	Cytoplasmic	Cytoplasmic		Cytoplasmic	J
Q72SA5	LIC11479	Tyrosine recombinase XerD	xerD LIC_11479	50333000	13286000	1519800	19480000	4519600	5883600	5643500	2796300	738110	84433	1082200	251090	326870	313530	6	Cytoplasmic	Cytoplasmic	Cytoplasmic	Cytoplasmic		Cytoplasmic	D
Q72TF4	LIC11067	Polymer-forming cytoskeletal family protein	LIC_11067	16768000	5636400	4971700	6160000	0	0	0	2794700	939400	828610	1026700	0	0	0	3	Unknown	Cytoplasmic	Extracellular	Unknown		Unknown	X
Q72U21	LIC10843	4-hydroxy-tetrahydrodipicolinate reductase (HTPA reductase) (EC 1.17.1.8)	dapB LIC_10843	46725000	5830300	0	3706800	5946000	26278000	4963900	2748500	342960	0	218050	349760	1545800	291990	5	Cytoplasmic	Cytoplasmic	Unknown	Cytoplasmic		Cytoplasmic	E
Q72V30	LIC10473	Valine--tRNA ligase (EC 6.1.1.9) (Valyl-tRNA synthetase) (ValRS)	valS LIC_10473	119890000	7303000	10016000	71977000	7734900	13508000	9354100	2724800	165980	227630	1635800	175790	307000	212590	6	Cytoplasmic	Cytoplasmic	Cytoplasmic	Cytoplasmic		Cytoplasmic	J
Q72V73	LIC10429	Ribose-phosphate pyrophosphokinase (RPPK) (EC 2.7.6.1) (5-phospho-D-ribosyl alpha-1-diphosphate) (Phosphoribosyl diphosphate synthase) (Phosphoribosyl pyrophosphate synthase) (P-Rib-PP synthase) (PRPP synthase) (PRPPase)	prs LIC_10429	45267000	7421500	11318000	24756000	429560	1128800	211930	2662700	436560	665790	1456300	25268	66400	12467	6	Cytoplasmic	Cytoplasmic	Cytoplasmic	Cytoplasmic		Cytoplasmic	X
Q72SP3	LIC11334	DUF541 domain-containing protein	LIC_11334	29102000	8784100	3498000	6693300	3664200	3103900	3358800	2645700	798560	318000	608480	333110	282170	305340	6	Unknown	OuterMembrane	Cytoplasmic	Unknown		Unknown	X
Q72MC6	LIC13262	Amidophosphoribosyltransferase (ATase) (EC 2.4.2.14) (Glutamine phosphoribosylpyrophosphate amidotransferase) (GPATase)	purF LIC_13262	52240000	1035700	8238000	6683800	9696800	15941000	10644000	2612000	51785	411900	334190	484840	797070	532180	6	Cytoplasmic	Cytoplasmic	Cytoplasmic	Cytoplasmic		Cytoplasmic	F
Q72S55	LIC11531	Flagellin	LIC_11531	46103000	6484000	2568100	37051000	0	0	0	2561300	360220	142670	2058400	0	0	0	3	Periplasmic	Cytoplasmic	Cytoplasmic	Cytoplasmic		Cytoplasmic	N
Q72QN1	LIC12082	Cysteine synthase (EC 2.5.1.47)	cysK LIC_12082	47521000	10498000	949940	36073000	0	0	0	2501100	552540	49997	1898600	0	0	0	3	Cytoplasmic	Cytoplasmic	Cytoplasmic	Cytoplasmic		Cytoplasmic	E
Q72N17	LIC13021	Crp/Fnr family transcriptional regulator	LIC_13021	116930000	28256000	9817200	35881000	11241000	20698000	11033000	2487800	601200	208880	763420	239170	440390	234740	6	Unknown	OuterMembrane	OuterMembrane	OuterMembrane		OuterMembrane	X
Q72PE2	LIC12529	Sulfate ABC transporter periplasmic sulphate-binding protein	LIC_12529	46416000	11768000	0	1939400	7917600	14489000	10301000	2442900	619390	0	102070	416720	762600	542150	5	Periplasmic	Cytoplasmic	Periplasmic	Periplasmic		Periplasmic	P
Q72R74	LIC11874	Lipoprotein	LIC_11874	28858000	11109000	0	0	16075000	1674800	0	2404800	925710	0	0	1339600	139570	0	3	Cytoplasmic	OuterMembrane	InnerMembrane	Unknown		Unknown	X
Q72PJ6	LIC12475	Dihydrolipoyl dehydrogenase (EC 1.8.1.4)	lpdA LIC_12475	59789000	35765000	0	22082000	434960	267720	1238900	2391500	1430600	0	883290	17398	10709	49555	5	Cytoplasmic	Cytoplasmic	Cytoplasmic	Cytoplasmic		Cytoplasmic	C
Q75FT0	LIC20101	Probable chemoreceptor glutamine deamidase CheD 2 (EC 3.5.1.44)	cheD2 LIC_20101	23895000	9543000	1752500	6272400	380030	4446300	1500700	2389500	954300	175250	627240	38003	444630	150070	6	Unknown	Cytoplasmic	Cytoplasmic	Cytoplasmic		Cytoplasmic	X
Q72ML0	LIC13183	Methyl-accepting chemotaxis-like	LIC_13183	18984000	12505000	1077500	4462900	0	938130	0	2372900	1563100	134680	557860	0	117270	0	4	Cytoplasmic	Cytoplasmic	Cytoplasmic	Cytoplasmic		Cytoplasmic	X
Q75FC2	LIC20272	Ras-associating domain-containing protein	LIC_20272	54420000	10497000	2063800	32007000	1367100	4444600	4040800	2366100	456380	89729	1391600	59441	193240	175690	6	Cytoplasmic	Cytoplasmic	Cytoplasmic	Cytoplasmic		Cytoplasmic	X
Q75FI7	LIC20197	Cysteine protease	LIC_20197	100950000	28608000	15510000	21477000	13045000	11844000	10463000	2347600	665290	360690	499470	303360	275450	243340	6	OuterMembrane	OuterMembrane	OuterMembrane	OuterMembrane		OuterMembrane	U
Q72NX2	LIC12706	Transcription termination/antitermination protein NusA	nusA LIC_12706	63065000	13953000	19776000	16638000	1489700	6184300	5024800	2335800	516780	732440	616220	55173	229050	186100	6	Cytoplasmic	Cytoplasmic	Cytoplasmic	Cytoplasmic		Cytoplasmic	K
Q72SH3	LIC11409	Acetolactate synthase (EC 2.2.1.6)	LIC_11409	65303000	21195000	8465900	27720000	2014500	3434900	2473100	2332300	756960	302350	990010	71946	122670	88324	6	Cytoplasmic	Cytoplasmic	Cytoplasmic	Cytoplasmic		Cytoplasmic	H
Q75FL0	LIC20172	Lipoprotein	lruC LIC_20172	51175000	15277000	4811100	14444000	4235000	8560100	3847900	2326100	694410	218690	656530	192500	389100	174910	6	Unknown	OuterMembrane	InnerMembrane	Unknown	OMPS	OuterMembrane	X
Q72RP1	LIC11704	30S ribosomal protein S21	rpsU LIC_11704	6954300	0	0	2075300	1358700	2438400	1081900	2318100	0	0	691780	452900	812790	360640	4	Cytoplasmic	Cytoplasmic	Cytoplasmic	Cytoplasmic		Cytoplasmic	J
Q72MC5	LIC13263	Ribonuclease D	rnD LIC_13263	50198000	12206000	2977600	16093000	2416100	7582600	8922100	2281700	554830	135340	731510	109820	344670	405550	6	Cytoplasmic	Cytoplasmic	Cytoplasmic	Cytoplasmic		Cytoplasmic	J
Q72MI1	LIC13206	4HBT domain-containing protein	LIC_13206	15876000	0	825000	473270	3930000	6234300	4413200	2268000	0	117860	67610	561420	890620	630460	5	Unknown	Periplasmic	Cytoplasmic	Unknown		Unknown	Q
Q72RF5	LIC11790	Aminotransferase (EC 2.6.1.-)	aspC LIC_11790	40545000	7236200	545000	6326200	9458000	10894000	6085600	2252500	402010	30278	351450	525440	605210	338090	6	Cytoplasmic	OuterMembrane	Cytoplasmic	Cytoplasmic		Cytoplasmic	E
P62232	LIC11555	30S ribosomal protein S16	rpsP LIC_11555	11251000	6325600	2373900	0	420200	888170	1243400	2250200	1265100	474780	0	84041	177630	248670	5	Cytoplasmic	Periplasmic	Cytoplasmic	Cytoplasmic		Cytoplasmic	J
Q72Q81	LIC12231	Lipoprotein	LIC_12231	11237000	3654600	0	7541000	0	0	41354	2247400	730920	0	1508200	0	0	8270.8	3	Unknown	InnerMembrane	Periplasmic	Unknown		Unknown	X
Q72S84	LIC11500	Methionine aminopeptidase (MAP) (MetAP) (EC 3.4.11.18) (Peptidase M)	map LIC_11500	31203000	6355900	852090	9065600	3999500	8059100	2871100	2228800	453990	60864	647540	285680	575650	205080	6	Cytoplasmic	Cytoplasmic	Cytoplasmic	Cytoplasmic		Cytoplasmic	E
Q72ST8	LIC11285	NMO domain-containing protein	LIC_11285	35967000	23438000	0	7110400	1999600	1258800	2160100	2115700	1378700	0	418260	117620	74049	127070	5	Cytoplasmic	InnerMembrane	Unknown	Unknown		Unknown	S
Q72NX8	LIC12700	Metalloprotease	pqqL LIC_12700	44240000	3033600	1194800	5986700	6817100	21663000	5545100	2106700	144460	56897	285080	324620	1031600	264050	6	Unknown	Cytoplasmic	Cytoplasmic	Cytoplasmic		Cytoplasmic	C
Q72R60	LIC11888	Glycoside hydrolase family 8	LIC_11888	54716000	14105000	7403600	17237000	6250100	4972100	4748400	2104500	542490	284750	662960	240390	191230	182630	6	Unknown	Cytoplasmic	Unknown	Unknown		Unknown	X
Q72MY9	LIC13050	Bacterial group 3 Ig-like protein	LIC_13050	43973000	14096000	2266100	27611000	0	0	0	2094000	671250	107910	1314800	0	0	0	3	Unknown	Extracellular	OuterMembrane	Unknown	OMPS	OuterMembrane	X
Q72ME8	LIC13240	Nucleoside triphosphate pyrophosphohydrolase	LIC_13240	31292000	0	0	0	355100	20959000	9978800	2086200	0	0	0	23673	1397200	665260	3	Cytoplasmic	Cytoplasmic	Cytoplasmic	Cytoplasmic		Cytoplasmic	S
Q72WD1	LIC10006	DNA gyrase subunit A (EC 5.6.2.2)	gyrA LIC_10006	93867000	18463000	4758500	28170000	10421000	19405000	12651000	2085900	410280	105740	626000	231570	431220	281130	6	Cytoplasmic	Cytoplasmic	Cytoplasmic	Cytoplasmic		Cytoplasmic	L
Q72VJ5	LIC10302	Tetratricopeptide repeat protein	LIC_10302	39052000	0	349940	9497100	3499000	15641000	10065000	2055400	0	18418	499850	184160	823190	529760	5	Unknown	OuterMembrane	OuterMembrane	OuterMembrane		OuterMembrane	X
Q72PR7	LIC12400	Isoleucine--tRNA ligase (EC 6.1.1.5) (Isoleucyl-tRNA synthetase) (IleRS)	ileS LIC_12400	98834000	42827000	4422500	27833000	4354700	11723000	7674500	2017000	874010	90255	568020	88872	239240	156620	6	Cytoplasmic	Cytoplasmic	Unknown	Cytoplasmic		Cytoplasmic	J
Q72Q59	LIC12254	Outer membrane protein	LIC_12254	62136000	17727000	23101000	16710000	731380	2346100	1521000	2004400	571840	745180	539030	23593	75679	49065	6	Unknown	OuterMembrane	Extracellular	Unknown	OMPS	OuterMembrane	X
Q72P63	LIC12613	BTB_2 domain-containing protein	LIC_12613	12011000	1596000	1454100	6895300	475170	987350	603440	2001900	266000	242360	1149200	79195	164560	100570	6	Cytoplasmic	Cytoplasmic	Cytoplasmic	Cytoplasmic		Cytoplasmic	X
Q72MP1	LIC13152	D-alanyl-D-alanine carboxypeptidase	dac LIC_13152	23807000	0	0	0	369620	15823000	7613600	1983900	0	0	0	30802	1318600	634470	3	Cytoplasmic	OuterMembrane	Cytoplasmic	Cytoplasmic		Cytoplasmic	M
Q72VI0	LIC10317	Ribose 5-phosphate isomerase B	rpiB LIC_10317	17704000	2650200	0	14785000	0	0	269240	1967100	294470	0	1642700	0	0	29915	3	Cytoplasmic	Cytoplasmic	Cytoplasmic	Cytoplasmic		Cytoplasmic	G
Q72VB9	LIC10382	Acyl-CoA dehydrogenase	LIC_10382	64358000	16080000	5494800	17570000	7234000	8611500	9368100	1950200	487270	166510	532420	219210	260950	283880	6	Cytoplasmic	OuterMembrane	Extracellular	Unknown		Unknown	I
Q72QX9	LIC11979	MT domain-containing protein	LIC_11979	31040000	8533400	1134500	13668000	877980	4660100	2165800	1940000	533340	70909	854240	54874	291250	135360	6	Cytoplasmic	Cytoplasmic	Cytoplasmic	Cytoplasmic		Cytoplasmic	X
Q72NX7	LIC12701	Polyribonucleotide nucleotidyltransferase (EC 2.7.7.8) (Polynucleotide phosphorylase) (PNPase)	pnp LIC_12701	69188000	37502000	1513700	29788000	384510	0	0	1921900	1041700	42047	827450	10681	0	0	4	Cytoplasmic	Cytoplasmic	Cytoplasmic	Cytoplasmic		Cytoplasmic	J
Q72PJ5	LIC12476	Dihydrolipoyllysine-residue succinyltransferase component of 2-oxoglutarate dehydrogenase complex (EC 2.3.1.61) (2-oxoglutarate dehydrogenase complex component E2)	sucB LIC_12476	35769000	3744600	7840700	15422000	1679400	4563600	2518900	1882600	197090	412670	811670	88391	240190	132570	6	Cytoplasmic	Cytoplasmic	Cytoplasmic	Cytoplasmic		Cytoplasmic	C
Q72U95	LIC10766	Lipoprotein	LIC_10766	11175000	2506900	0	7938200	410590	319550	0	1862500	417810	0	1323000	68432	53258	0	4	Unknown	Cytoplasmic	Cytoplasmic	Cytoplasmic		Cytoplasmic	X
Q72W03	LIC10138	HD-GYP hydrolase domain protein	LIC_10138	55853000	4723500	609160	774340	3788300	4844300	41114000	1861800	157450	20305	25811	126280	161480	1370500	6	Cytoplasmic	Cytoplasmic	Cytoplasmic	Cytoplasmic		Cytoplasmic	X
Q72S00	LIC11587	Vitamin B12-dependent ribonucleotide reductase (EC 1.17.4.1) (Ribonucleoside-diphosphate reductase NrdJ)	nrdJ LIC_11587	94870000	14662000	12229000	39894000	5949100	10017000	12119000	1824400	281960	235170	767200	114410	192630	233050	6	Cytoplasmic	Cytoplasmic	Cytoplasmic	Cytoplasmic		Cytoplasmic	F
Q72SY1	LIC11241	ATP synthase subunit alpha (EC 7.1.2.2) (ATP synthase F1 sector subunit alpha) (F-ATPase subunit alpha)	atpA lic11241 LIC_11241	43617000	20649000	6073800	12906000	3988500	0	0	1817400	860370	253080	537750	166190	0	0	4	Cytoplasmic	Cytoplasmic	Cytoplasmic	Cytoplasmic		Cytoplasmic	F
Q72QC5	LIC12187	Perosamine synthetase	per LIC_12187	43386000	25470000	2033200	15499000	382830	0	0	1807700	1061300	84717	645810	15951	0	0	4	Cytoplasmic	Cytoplasmic	Cytoplasmic	Cytoplasmic		Cytoplasmic	E
Q72WD2	LIC10005	DNA gyrase subunit B (EC 5.6.2.2)	gyrB LIC_10005	59477000	13695000	1026100	20407000	7319100	10708000	6322100	1802300	414990	31095	618400	221790	324480	191580	6	Cytoplasmic	Cytoplasmic	Cytoplasmic	Cytoplasmic		Cytoplasmic	L
Q72TQ1	LIC10966	AB hydrolase-1 domain-containing protein	LIC_10966	28620000	6727500	3037300	11895000	688160	5366800	905760	1788800	420470	189830	743430	43010	335420	56610	6	Cytoplasmic	Cytoplasmic	Cytoplasmic	Cytoplasmic		Cytoplasmic	X
Q72SD2	LIC11452	Exodeoxyribonuclease	LIC_11452	26431000	16162000	1403100	2105800	1933600	4047300	779510	1762100	1077400	93543	140390	128900	269820	51967	6	Cytoplasmic	Cytoplasmic	Unknown	Cytoplasmic		Cytoplasmic	L
Q72RT5	LIC11655	Bifunctional purine biosynthesis protein PurH [Includes: Phosphoribosylaminoimidazolecarboxamide formyltransferase (EC 2.1.2.3) (AICAR transformylase); IMP cyclohydrolase (EC 3.5.4.10) (ATIC) (IMP synthase) (Inosinicase)]	purH LIC_11655	51718000	25521000	4197000	10916000	4991400	4924500	1168800	1723900	850690	139900	363860	166380	164150	38959	6	Cytoplasmic	Cytoplasmic	Cytoplasmic	Cytoplasmic		Cytoplasmic	F
Q72N59	LIC12979	PAS domain-containing protein	LIC_12979	25009000	1293400	4822700	713270	842650	9203000	8134400	1667300	86224	321520	47551	56177	613540	542300	6	Cytoplasmic	Cytoplasmic	Cytoplasmic	Cytoplasmic		Cytoplasmic	T
Q72PS0	LIC12397	Dot/Icm T4SS effector	LIC_12397	57931000	12232000	2752600	30561000	2089200	7495300	2800700	1655200	349500	78646	873170	59692	214150	80019	6	Unknown	Cytoplasmic	Cytoplasmic	Cytoplasmic		Cytoplasmic	X
Q75FE4	LIC20250	Peptidoglycan-associated cytoplasmic membrane protein	LIC_20250	32881000	28754000	0	0	0	3622200	505030	1644100	1437700	0	0	0	181110	25252	3	OuterMembrane	Cytoplasmic	InnerMembrane	Unknown		Unknown	M
Q75FE0	LIC20254	Response regulator	LIC_20254	19199000	7490200	0	5741400	1522000	3500500	944550	1599900	624180	0	478450	126840	291710	78712	5	Cytoplasmic	Cytoplasmic	Cytoplasmic	Cytoplasmic		Cytoplasmic	K
Q72SR6	LIC11309	THUMP domain-containing protein	LIC_11309	42305000	8248600	0	7016300	2452900	14772000	9815100	1566800	305500	0	259860	90848	547100	363520	5	Cytoplasmic	Cytoplasmic	Cytoplasmic	Cytoplasmic		Cytoplasmic	X
Q72UP9	LIC10608	Lon protease (EC 3.4.21.53) (ATP-dependent protease La)	lon LIC_10608	63400000	14906000	7446400	25329000	4665900	5444500	5608200	1546300	363550	181620	617790	113800	132790	136780	6	Cytoplasmic	Cytoplasmic	Cytoplasmic	Cytoplasmic		Cytoplasmic	O
Q72UY1	LIC10522	Oxidoreductase family	LIC_10522	27769000	4551400	310560	1218300	3303800	16656000	1728200	1542700	252860	17253	67681	183540	925350	96013	6	Cytoplasmic	Cytoplasmic	Cytoplasmic	Cytoplasmic		Cytoplasmic	S
Q72M74	LIC13316	ABC transporter, ATP-binding protein	LIC_13316	27443000	8345700	3207900	14306000	524480	0	1059600	1524600	463650	178220	794760	29138	0	58867	5	Cytoplasmic	Cytoplasmic	Unknown	Cytoplasmic		Cytoplasmic	V
Q72VY2	LIC10163	PF07087 family protein	LIC_10163	13378000	4989200	1803600	1773300	287940	2273100	2251400	1486500	554360	200400	197030	31994	252560	250150	6	Cytoplasmic	Cytoplasmic	Cytoplasmic	Cytoplasmic		Cytoplasmic	S
Q72M95	LIC13293	Peptidase_M48 domain-containing protein	LIC_13293	51566000	22126000	1248900	13872000	2910100	6005200	5402700	1473300	632190	35683	396350	83145	171580	154360	6	Unknown	OuterMembrane	Extracellular	Unknown		Unknown	X
Q72VM5	LIC10272	Elongation factor G (EF-G)	fusA LIC_10272	58475000	30156000	568720	24609000	353280	1754900	1033300	1461900	753900	14218	615220	8832.1	43873	25833	6	Cytoplasmic	Cytoplasmic	Cytoplasmic	Cytoplasmic		Cytoplasmic	J
Q72QB2	LIC12200	ADP-heptose synthetase	LIC_12200	33254000	5150800	3687700	21997000	296280	1948300	174210	1445800	223950	160340	956390	12882	84708	7574.3	6	Cytoplasmic	Cytoplasmic	Cytoplasmic	Cytoplasmic		Cytoplasmic	H
Q72U05	LIC10859	Tryptophan synthase beta chain (EC 4.2.1.20)	trpB trpB1 LIC_10859	24128000	10055000	0	0	1909100	9354000	2810700	1419300	591450	0	0	112300	550230	165340	4	Cytoplasmic	Cytoplasmic	Cytoplasmic	Cytoplasmic		Cytoplasmic	E
Q72QV0	LIC12008	Sugar O-acyltransferase, sialic acid O-acetyltransferase NeuD family	LIC_12008	20416000	6625600	0	566220	2649600	7144900	3430100	1361100	441700	0	37748	176640	476330	228670	5	Cytoplasmic	Cytoplasmic	Cytoplasmic	Cytoplasmic		Cytoplasmic	X
Q72PD0	LIC12541	Anthranilate phosphoribosyltransferase (EC 2.4.2.18)	trpD LIC_12541	20046000	10077000	0	6928000	866020	1233800	941710	1336400	671780	0	461860	57735	82251	62780	5	Cytoplasmic	Cytoplasmic	Cytoplasmic	Cytoplasmic		Cytoplasmic	E
Q72W92	LIC10045	UDP-glucuronate decarboxylase (EC 4.1.1.35)	LIC_10045	27884000	8677500	355830	6552400	756810	2963600	8578000	1327800	413210	16944	312020	36039	141120	408470	6	Cytoplasmic	Cytoplasmic	Cytoplasmic	Cytoplasmic		Cytoplasmic	X
Q72UD8	LIC10719	Polyphosphate kinase (EC 2.7.4.1) (ATP-polyphosphate phosphotransferase) (Polyphosphoric acid kinase)	ppk LIC_10719	45951000	0	5604600	534250	6087900	20092000	13632000	1312900	0	160130	15264	173940	574060	389490	5	Cytoplasmic	Cytoplasmic	Cytoplasmic	Cytoplasmic		Cytoplasmic	P
Q72NB1	LIC12925	Citrate synthase	LIC_12925	29906000	16423000	0	13350000	0	0	132980	1300300	714050	0	580440	0	0	5781.9	3	Cytoplasmic	Cytoplasmic	Cytoplasmic	Cytoplasmic		Cytoplasmic	H
Q72P31	LIC12645	A2M domain-containing protein	LIC_12645	34879000	2106300	3258800	5931000	5115000	8995100	9473200	1291800	78011	120700	219670	189440	333150	350860	6	OuterMembrane	OuterMembrane	Periplasmic	OuterMembrane		OuterMembrane	X
Q72R08	LIC11944	Protein translocase subunit SecA (EC 7.4.2.8)	secA LIC_11944	59897000	26024000	6678300	17336000	955170	4955200	3948200	1274400	553700	142090	368840	20323	105430	84004	6	Cytoplasmic	Cytoplasmic	Cytoplasmic	Cytoplasmic		Cytoplasmic	U
Q72U56	LIC10808	4HBT domain-containing protein	LIC_10808	12737000	1701400	1307500	1201900	3126900	2509900	2889500	1273700	170140	130750	120190	312690	250990	288950	6	Cytoplasmic	Cytoplasmic	Cytoplasmic	Cytoplasmic		Cytoplasmic	Q
Q72PI1	LIC12490	RNA polymerase sigma factor	LIC_12490	12682000	1332700	0	10442000	0	907620	0	1268200	133270	0	1044200	0	90762	0	3	Cytoplasmic	Cytoplasmic	Cytoplasmic	Cytoplasmic		Cytoplasmic	K
Q72V70	LIC10432	ATP-dependent zinc metalloprotease FtsH (EC 3.4.24.-)	ftsH LIC_10432	45614000	22898000	1680300	7526100	2121400	7052100	4336800	1267100	636040	46675	209060	58927	195890	120470	6	Cytoplasmic	InnerMembrane	InnerMembrane	InnerMembrane		InnerMembrane	O
Q72T81	LIC11140	Alpha-galactosidase	galA LIC_11140	37437000	13181000	5938500	10467000	1644600	3855400	2350800	1247900	439380	197950	348890	54819	128510	78359	6	Cytoplasmic	Cytoplasmic	Cytoplasmic	Cytoplasmic		Cytoplasmic	G
Q72UC1	LIC10738	ATP-dependent RNA helicase	rhlE LIC_10738	28602000	6482800	0	12605000	1728000	5210900	2575000	1191700	270120	0	525200	71998	217120	107290	5	Cytoplasmic	Cytoplasmic	Extracellular	Cytoplasmic		Cytoplasmic	L
Q72T23	LIC11198	Adenylate/guanylate cyclase	LIC_11198	29635000	20304000	863040	1686100	674850	4047200	2060700	1185400	812140	34522	67443	26994	161890	82429	6	Cytoplasmic	Cytoplasmic	Cytoplasmic	Cytoplasmic		Cytoplasmic	T
Q72V58	LIC10444	Glucose-1-phosphate thymidylyltransferase	LIC_10444	21772000	0	2127600	0	6999100	2036700	10609000	1145900	0	111980	0	368370	107190	558360	4	Cytoplasmic	Cytoplasmic	Cytoplasmic	Cytoplasmic		Cytoplasmic	M
Q72QB3	LIC12199	UDP-glucose 4-epimerase	LIC_12199	22850000	2695900	3762400	10391000	1213000	2268000	2519500	1142500	134800	188120	519560	60649	113400	125980	6	Cytoplasmic	Cytoplasmic	Cytoplasmic	Cytoplasmic		Cytoplasmic	M
Q72RP5	LIC11699	Glycerol-3-phosphate dehydrogenase (EC 1.1.5.3)	glpD LIC_11699	33625000	13650000	2568700	11937000	891750	2904000	1674600	1120800	455000	85623	397880	29725	96798	55819	6	Cytoplasmic	Cytoplasmic	Cytoplasmic	Cytoplasmic		Cytoplasmic	C
Q72N29	LIC13009	Acyl-CoA dehydrogenase	LIC_13009	37223000	8573000	238330	17024000	1263700	3685500	6438700	1094800	252150	7009.6	500710	37169	108400	189370	6	Cytoplasmic	Cytoplasmic	Cytoplasmic	Cytoplasmic		Cytoplasmic	C
Q75FC8	LIC20266	Aspartate-semialdehyde dehydrogenase (ASA dehydrogenase) (ASADH) (EC 1.2.1.11) (Aspartate-beta-semialdehyde dehydrogenase)	asd LIC_20266	20750000	15812000	0	3151200	0	1403300	383710	1092100	832200	0	165850	0	73859	20195	4	Cytoplasmic	Cytoplasmic	Cytoplasmic	Cytoplasmic		Cytoplasmic	E
Q72W09	LIC10132	Sigma 54 activator	LIC_10132	37893000	12255000	7470900	16240000	0	1625100	301280	1082600	350150	213460	464000	0	46431	8608	5	Cytoplasmic	Cytoplasmic	Cytoplasmic	Cytoplasmic		Cytoplasmic	T
Q72US4	LIC10583	Acyl-CoA dehydrogenase	LIC_10583	27954000	17761000	0	9450400	0	0	743100	1075200	683110	0	363480	0	0	28581	3	Cytoplasmic	Cytoplasmic	Cytoplasmic	Cytoplasmic		Cytoplasmic	I
Q72SC1	LIC11463	PGAP1-like protein	LIC_11463	22515000	4290100	5475800	12749000	0	0	0	1072100	204290	260750	607100	0	0	0	3	Extracellular	OuterMembrane	InnerMembrane	Unknown		Unknown	X
Q72QP0	LIC12073	DUF4065 domain-containing protein	LIC_12073	8504100	1702500	511830	489030	482000	2702600	2616100	1063000	212820	63979	61128	60250	337830	327010	6	Cytoplasmic	Cytoplasmic	Cytoplasmic	Cytoplasmic		Cytoplasmic	X
Q72PU0	LIC12377	Capsule biosynthesis protein	capA LIC_12377	15914000	1677400	0	2400800	2239900	2107000	7489100	1060900	111830	0	160060	149320	140470	499270	5	Cytoplasmic	Periplasmic	Unknown	Unknown		Unknown	M
Q72W16	LIC10125	Tetratricopeptide repeat protein	LIC_10125	72930000	14795000	1892700	27902000	5185400	7462500	15693000	1057000	214410	27430	404380	75151	108150	227440	6	Unknown	OuterMembrane	Cytoplasmic	Unknown		Unknown	X
Q72SX9	LIC11243	ATP synthase subunit beta (EC 7.1.2.2) (ATP synthase F1 sector subunit beta) (F-ATPase subunit beta)	atpD LIC_11243	25235000	4516700	4089900	16274000	0	0	354920	1051500	188200	170410	678080	0	0	14789	4	Cytoplasmic	Cytoplasmic	Cytoplasmic	Cytoplasmic		Cytoplasmic	F
Q72U22	LIC10842	4-hydroxy-tetrahydrodipicolinate synthase (HTPA synthase) (EC 4.3.3.7)	dapA LIC_10842	15667000	12736000	0	2151800	779170	0	0	1044500	849060	0	143460	51945	0	0	3	Cytoplasmic	Cytoplasmic	Cytoplasmic	Cytoplasmic		Cytoplasmic	E
Q72PK6	LIC12465	Threonine--tRNA ligase (EC 6.1.1.3) (Threonyl-tRNA synthetase) (ThrRS)	thrS LIC_12465	37809000	11751000	0	8965000	3190000	10074000	3827900	1021900	317610	0	242300	86216	272270	103460	5	Cytoplasmic	Cytoplasmic	Cytoplasmic	Cytoplasmic		Cytoplasmic	J
Q75G27	LIC20022	Azoreductase	LIC_20022	13284000	0	0	6424500	0	5975100	884630	1021900	0	0	494190	0	459620	68048	3	Unknown	Cytoplasmic	Cytoplasmic	Cytoplasmic		Cytoplasmic	S
Q72NH7	LIC12857	50S ribosomal protein L18	rplR LIC_12857	4066500	2104500	0	0	298830	915470	747770	1016600	526120	0	0	74706	228870	186940	4	Cytoplasmic	Cytoplasmic	Cytoplasmic	Cytoplasmic		Cytoplasmic	J
Q72PA7	LIC12565	Adenylosuccinate synthetase (AMPSase) (AdSS) (EC 6.3.4.4) (IMP--aspartate ligase)	purA LIC_12565	22302000	2989500	0	10176000	2592000	2489600	4054200	969640	129980	0	442450	112700	108240	176270	5	Cytoplasmic	Cytoplasmic	Cytoplasmic	Cytoplasmic		Cytoplasmic	F
Q72RH9	LIC11766	Phosphomannomutase	manB LIC_11766	32470000	9742300	0	0	3075600	14737000	4914700	954990	286540	0	0	90459	433450	144550	4	Cytoplasmic	OuterMembrane	Cytoplasmic	Cytoplasmic		Cytoplasmic	G
Q72QW6	LIC11992	D-3-phosphoglycerate dehydrogenase (EC 1.1.1.399) (EC 1.1.1.95) (2-oxoglutarate reductase)	serA LIC_11992	14690000	3807800	1070900	4381700	1977400	3011900	440640	918150	237990	66934	273850	123590	188250	27540	6	Cytoplasmic	Cytoplasmic	Cytoplasmic	Cytoplasmic		Cytoplasmic	X
Q72US1	LIC10586	DNA polymerase I (EC 2.7.7.7)	polA LIC_10586	47448000	11272000	4183400	13810000	1424100	9003100	7755100	895240	212680	78931	260570	26869	169870	146320	6	Cytoplasmic	Cytoplasmic	Cytoplasmic	Cytoplasmic		Cytoplasmic	L
Q72PZ1	LIC12324	Non-specific serine/threonine protein kinase (EC 2.7.11.1)	LIC_12324	80100000	19749000	3752000	16782000	7871800	18209000	13736000	890000	219440	41689	186470	87465	202320	152620	6	Unknown	OuterMembrane	OuterMembrane	OuterMembrane		OuterMembrane	X
Q72SG5	LIC11418	ATP-dependent Clp protease ATP-binding subunit ClpX	clpX LIC_11418	22902000	5865500	9159600	7429000	385750	0	62016	880840	225600	352290	285730	14836	0	2385.2	5	Cytoplasmic	Cytoplasmic	Cytoplasmic	Cytoplasmic		Cytoplasmic	O
Q72SE7	LIC11436	FecR domain-containing protein	LIC_11436	32416000	2125000	613270	15753000	458880	12170000	1296100	876120	57432	16575	425760	12402	328920	35030	6	OuterMembrane	OuterMembrane	InnerMembrane	OuterMembrane	OMPS	OuterMembrane	X
Q72PY8	LIC12327	Adenylate/guanylate cyclase	LIC_12327	24455000	4422200	0	439560	385670	9354900	9852800	873400	157930	0	15699	13774	334100	351890	5	Cytoplasmic	Cytoplasmic	Cytoplasmic	Cytoplasmic		Cytoplasmic	T
Q72N92	LIC12944	30S ribosomal protein S1	LIC_12944	19584000	7617900	2027600	8510300	244890	1183600	0	851490	331210	88158	370010	10647	51459	0	5	Cytoplasmic	Cytoplasmic	Cytoplasmic	Cytoplasmic		Cytoplasmic	X
Q72QN8	LIC12075	DUF5067 domain-containing protein	LIC_12075	11866000	4466300	0	4692500	398200	1245600	1063100	847540	319020	0	335180	28443	88969	75933	5	Cytoplasmic	Cytoplasmic	Periplasmic	Cytoplasmic		Cytoplasmic	X
Q72TP3	LIC10974	Acyl-CoA thiolase	LIC_10974	14959000	3822300	0	10636000	0	501400	0	831080	212350	0	590880	0	27856	0	3	Cytoplasmic	Cytoplasmic	Cytoplasmic	Cytoplasmic		Cytoplasmic	I
P61440	LIC10523	Chaperone protein DnaJ	dnaJ LIC_10523	16521000	5694500	1356500	3813600	403510	4869100	383650	826040	284720	67824	190680	20176	243460	19183	6	Cytoplasmic	Cytoplasmic	Cytoplasmic	Cytoplasmic		Cytoplasmic	O
Q72U89	LIC10772	DUF3829 domain-containing protein	LIC_10772	14037000	6135300	767390	6774400	0	359710	0	825700	360900	45140	398490	0	21159	0	4	Unknown	OuterMembrane	OuterMembrane	OuterMembrane		OuterMembrane	X
Q72QI9	LIC12124	dTDP-glucose 4,6-dehydratase (EC 4.2.1.46)	rfbB LIC_12124	16031000	3295100	2520300	3374400	394000	1629000	4818400	801560	164760	126020	168720	19700	81449	240920	6	Cytoplasmic	Cytoplasmic	Unknown	Cytoplasmic		Cytoplasmic	M
Q72SQ5	LIC11320	ATP-cone domain-containing protein	LIC_11320	12265000	0	1636500	8390100	381650	1376900	479730	766550	0	102280	524380	23853	86056	29983	5	Unknown	OuterMembrane	InnerMembrane	Unknown		Unknown	X
Q72PA0	LIC12575	Cytoplasmic membrane protein	LIC_12575	19121000	12853000	4307500	0	912150	1048200	0	764850	514140	172300	0	36486	41927	0	4	OuterMembrane	OuterMembrane	Cytoplasmic	OuterMembrane		OuterMembrane	X
Q72NQ9	LIC12771	Gamma-glutamyl phosphate reductase (GPR) (EC 1.2.1.41) (Glutamate-5-semialdehyde dehydrogenase) (Glutamyl-gamma-semialdehyde dehydrogenase) (GSA dehydrogenase)	proA LIC_12771	20157000	4655300	6748300	3179200	620500	1167200	3786900	746570	172420	249940	117750	22981	43229	140250	6	Cytoplasmic	Cytoplasmic	Cytoplasmic	Cytoplasmic		Cytoplasmic	E
Q72UQ0	LIC10607	Aminotransferase	LIC_10607	13384000	10524000	1038300	0	66290	1154700	601250	743560	584650	57685	0	3682.8	64148	33403	5	Cytoplasmic	Cytoplasmic	Cytoplasmic	Cytoplasmic		Cytoplasmic	E
Q72MZ2	LIC13047	HTH cro/C1-type domain-containing protein	LIC_13047	2944300	0	284450	0	0	1605700	1054100	736070	0	71111	0	0	401440	263520	3	Unknown	Cytoplasmic	Cytoplasmic	Cytoplasmic		Cytoplasmic	K
Q72U35	LIC10829	Leucine rich repeat protein	LIC_10829	13211000	0	3565600	0	2185200	3132100	4328500	733970	0	198090	0	121400	174010	240470	4	Extracellular	Extracellular	Unknown	Extracellular		Extracellular	X
Q72PX6	LIC12341	Toluene tolerance protein	LIC_12341	7964000	0	0	0	517980	7205500	240490	724000	0	0	0	47089	655050	21862	3	Unknown	Cytoplasmic	Extracellular	Unknown	OMP	OuterMembrane	X
Q72UK2	LIC10655	DUF4878 domain-containing protein	LIC_10655	5756100	3668100	0	1870300	0	217650	0	719510	458510	0	233790	0	27206	0	3	Unknown	Periplasmic	OuterMembrane	Unknown		Unknown	X
Q72RY2	LIC11606	Metallophos domain-containing protein	LIC_11606	11460000	2917000	0	7784300	179090	377030	202420	716240	182310	0	486520	11193	23564	12651	5	Cytoplasmic	Cytoplasmic	Cytoplasmic	Cytoplasmic		Cytoplasmic	X
Q72M79	LIC13311	UDP-n-acetylmuramate:l-alanyl-gamma-d-glutamyl-meso-diaminopimelate ligase	mpl LIC_13311	18342000	0	0	11446000	2309600	966530	3619100	705450	0	0	440250	88830	37174	139200	4	Cytoplasmic	Cytoplasmic	Cytoplasmic	Cytoplasmic		Cytoplasmic	M
Q72NX1	LIC12707	Ribosome maturation factor RimP	rimP LIC_12707	6339900	0	505390	2304100	1833500	933270	763720	704440	0	56155	256010	203720	103700	84857	5	Cytoplasmic	Cytoplasmic	Cytoplasmic	Cytoplasmic		Cytoplasmic	S
Q72Q69	LIC12243	Mannose-1-phosphate guanylyltransferase	manC LIC_12243	14020000	0	1121900	686020	2486000	6036400	3689200	700980	0	56096	34301	124300	301820	184460	5	Cytoplasmic	Cytoplasmic	Cytoplasmic	Cytoplasmic		Cytoplasmic	M
Q72RN2	LIC11713	Motility protein B	LIC_11713	11807000	5599200	0	4361200	920520	925750	0	694510	329370	0	256540	54148	54456	0	4	Cytoplasmic	Cytoplasmic	Cytoplasmic	Cytoplasmic		Cytoplasmic	N
Q72U71	LIC10791	Cyclic nucleotide binding protein	LIC_10791	6922000	0	0	3216100	225070	2887400	593380	692200	0	0	321610	22507	288740	59338	4	Cytoplasmic	Cytoplasmic	Cytoplasmic	Cytoplasmic		Cytoplasmic	T
Q72MP9	LIC13144	Tetratricopeptide repeat protein	LIC_13144	35263000	0	0	4716400	5841000	18270000	6434700	691420	0	0	92479	114530	358240	126170	4	Cytoplasmic	OuterMembrane	Cytoplasmic	Cytoplasmic		Cytoplasmic	X
Q75FW4	LIC20067	MutT-like protein	LIC_20067	7597200	0	0	0	2249600	2205400	3142200	690650	0	0	0	204510	200490	285660	3	Unknown	Cytoplasmic	Cytoplasmic	Cytoplasmic		Cytoplasmic	X
Q72PX1	LIC12346	Ribokinase	LIC_12346	12327000	384700	1068300	0	1508200	5760800	3604900	684830	21372	59353	0	83786	320050	200270	5	Unknown	Cytoplasmic	Cytoplasmic	Cytoplasmic		Cytoplasmic	G
Q72MV1	LIC13088	Response regulator	LIC_13088	8897300	6637500	687880	1382900	0	188990	0	684410	510580	52914	106370	0	14538	0	4	Cytoplasmic	Cytoplasmic	Cytoplasmic	Cytoplasmic		Cytoplasmic	K
Q75FY2	LIC20049	NAD(+)/NADH kinase	LIC_20049	10896000	559600	391040	8661100	0	1127100	157290	681010	34975	24440	541320	0	70445	9830.3	5	Cytoplasmic	Cytoplasmic	Cytoplasmic	Cytoplasmic		Cytoplasmic	X
Q72NL3	LIC12821	Polymer-forming cytoskeletal family protein	LIC_12821	6121400	0	0	4721600	665080	734700	0	680160	0	0	524630	73898	81634	0	3	Cytoplasmic	Cytoplasmic	Cytoplasmic	Cytoplasmic		Cytoplasmic	M
Q72RY4	LIC11604	ATP-binding protein	LIC_11604	8706300	0	1752100	4576000	352960	1157900	867420	669720	0	134780	352000	27150	89068	66724	5	Cytoplasmic	Cytoplasmic	Cytoplasmic	Cytoplasmic		Cytoplasmic	X
Q72TV3	LIC10913	Transketolase alpha subunit protein	tktA LIC_10913	10524000	1178300	360360	6413000	481070	1240200	850590	657720	73641	22522	400810	30067	77515	53162	6	Cytoplasmic	Cytoplasmic	Cytoplasmic	Cytoplasmic		Cytoplasmic	G
Q72RK6	LIC11739	Alpha-2-macroglobulin family protein	LIC_11739	75614000	13106000	585070	27357000	6245100	15241000	13080000	635410	110130	4916.5	229890	52480	128080	109910	6	Unknown	OuterMembrane	OuterMembrane	OuterMembrane		OuterMembrane	X
Q72MI6	LIC13201	Adenylate/guanylate cyclase	LIC_13201	50737000	0	0	0	27080000	11514000	12143000	634210	0	0	0	338500	143930	151780	3	Cytoplasmic	Cytoplasmic	Cytoplasmic	Cytoplasmic		Cytoplasmic	X
Q72WB8	LIC10019	3-oxoacyl-acyl carrier protein reductase	LIC_10019	10064000	1047300	0	2449600	1426900	1808700	3331100	628970	65458	0	153100	89180	113040	208190	5	Cytoplasmic	Cytoplasmic	Cytoplasmic	Cytoplasmic		Cytoplasmic	X
Q72ML7	LIC13176	Tas	tas LIC_13176	11111000	0	0	7379600	654060	2325500	751340	617250	0	0	409980	36336	129200	41741	4	Cytoplasmic	OuterMembrane	Cytoplasmic	Cytoplasmic		Cytoplasmic	C
Q72NU2	LIC12737	Site-specific modification DNA-methyltransferase	LIC_12737	17742000	6013400	4092500	2935300	1684900	1453900	1562300	611810	207360	141120	101220	58101	50135	53872	6	Cytoplasmic	Cytoplasmic	Cytoplasmic	Cytoplasmic		Cytoplasmic	X
Q75FG6	LIC20223	DUF3847 domain-containing protein	LIC_20223	3570200	0	620930	1464400	756980	457330	270520	595030	0	103490	244070	126160	76222	45087	5	Cytoplasmic	Cytoplasmic	Cytoplasmic	Cytoplasmic		Cytoplasmic	X
Q72VH1	LIC10326	Tetratricopeptide repeat protein	LIC_10326	15948000	2980900	1805600	8901500	548670	1528500	183030	590680	110400	66875	329690	20321	56612	6778.9	6	Unknown	OuterMembrane	OuterMembrane	OuterMembrane		OuterMembrane	X
Q72MF7	LIC13230	ATP-dependent RNA helicase	dead LIC_13230	15820000	4426500	2246000	4933700	1040300	1631600	1542400	585940	163940	83184	182730	38529	60428	57125	6	Cytoplasmic	Cytoplasmic	Cytoplasmic	Cytoplasmic		Cytoplasmic	L
Q72TV0	LIC10916	Octaprenyl diphosphate synthase	ispB LIC_10916	8195600	1915700	0	463190	804910	3677700	1334100	585400	136840	0	33085	57493	262690	95290	5	Cytoplasmic	Cytoplasmic	Cytoplasmic	Cytoplasmic		Cytoplasmic	H
Q72T48	LIC11173	PF03961 family protein	LIC_11173	11613000	914040	0	10371000	0	0	327760	580650	45702	0	518560	0	0	16388	3	Cytoplasmic	Cytoplasmic	Unknown	Cytoplasmic		Cytoplasmic	X
Q72V69	LIC10433	EVE domain-containing protein	LIC_10433	5199900	0	0	3171700	1034100	994090	0	577770	0	0	352410	114900	110450	0	3	Unknown	Periplasmic	Cytoplasmic	Unknown		Unknown	S
Q72S52	LIC11534	Corrinoid adenosyltransferase (EC 2.5.1.17) (Cob(II)alamin adenosyltransferase) (Cob(II)yrinic acid a,c-diamide adenosyltransferase) (Cobinamide/cobalamin adenosyltransferase)	LIC_11534	5170900	0	0	711300	2141300	1474200	844070	574540	0	0	79034	237920	163800	93785	4	Cytoplasmic	Cytoplasmic	Cytoplasmic	Cytoplasmic		Cytoplasmic	S
Q75FD0	LIC20264	Pyruvate kinase (EC 2.7.1.40)	pykF LIC_20264	14329000	0	0	2514300	4543500	2733200	4538000	551120	0	0	96705	174750	105120	174540	4	Cytoplasmic	Cytoplasmic	Cytoplasmic	Cytoplasmic		Cytoplasmic	G
Q72TF5	LIC11066	Single-stranded-DNA-specific exonuclease RecJ	recJ LIC_11066	18576000	17900000	0	0	54921	506850	114240	546340	526460	0	0	1615.3	14907	3360	4	Cytoplasmic	Cytoplasmic	Cytoplasmic	Cytoplasmic		Cytoplasmic	X
Q72QK6	LIC12107	Phosphate starvation-inducible protein	LIC_12107	8599300	0	0	0	360740	3853200	4385300	537460	0	0	0	22546	240830	274080	3	Cytoplasmic	Cytoplasmic	Cytoplasmic	Cytoplasmic		Cytoplasmic	T
Q72V56	LIC10446	Phosphomannomutase	LIC_10446	15045000	4083600	1642800	1936300	947450	6121000	314030	537330	145840	58670	69153	33837	218610	11215	6	Cytoplasmic	OuterMembrane	Cytoplasmic	Cytoplasmic		Cytoplasmic	G
Q72W07	LIC10134	PF11294 family protein	LIC_10134	10704000	6914100	0	1316000	0	1736700	737120	535200	345710	0	65799	0	86834	36856	4	Cytoplasmic	Cytoplasmic	Cytoplasmic	Cytoplasmic		Cytoplasmic	S
Q72PZ3	LIC12322	Glutaconate CoA transferase-like protein	LIC_12322	14936000	6620300	0	0	4401200	579870	3334500	533420	236440	0	0	157190	20710	119090	4	Cytoplasmic	Cytoplasmic	Cytoplasmic	Cytoplasmic		Cytoplasmic	I
Q72SN5	LIC11344	NAD(P)-bd_dom domain-containing protein	LIC_11344	7325200	5407600	0	0	216070	1138300	563260	523230	386260	0	0	15434	81307	40233	4	Cytoplasmic	Cytoplasmic	Cytoplasmic	Cytoplasmic		Cytoplasmic	X
Q72LS1	LIC13480	Serine--tRNA ligase (EC 6.1.1.11) (Seryl-tRNA synthetase) (SerRS) (Seryl-tRNA(Ser/Sec) synthetase)	serS LIC_13480	9345300	0	1385000	5747600	1216900	0	995790	519180	0	76943	319310	67607	0	55322	4	Cytoplasmic	Cytoplasmic	Cytoplasmic	Cytoplasmic		Cytoplasmic	J
P61780	LIC10113	Imidazole glycerol phosphate synthase subunit HisH (EC 4.3.2.10) (IGP synthase glutaminase subunit) (EC 3.5.1.2) (IGP synthase subunit HisH) (ImGP synthase subunit HisH) (IGPS subunit HisH)	hisH LIC_10113	7265500	0	0	5927900	781660	555910	0	518970	0	0	423420	55833	39708	0	3	Cytoplasmic	Cytoplasmic	Cytoplasmic	Cytoplasmic		Cytoplasmic	E
Q75FP9	LIC20133	Ferredoxin-like protein	LIC_20133	5131300	0	0	1762900	941910	1524100	902410	513130	0	0	176290	94191	152410	90241	4	Unknown	Cytoplasmic	Cytoplasmic	Cytoplasmic		Cytoplasmic	X
Q72QT3	LIC12026	Bifunctional protein FolD [Includes: Methylenetetrahydrofolate dehydrogenase (EC 1.5.1.5); Methenyltetrahydrofolate cyclohydrolase (EC 3.5.4.9)]	folD LIC_12026	7571100	2484100	0	4982200	104810	0	0	504740	165600	0	332150	6987.2	0	0	3	Cytoplasmic	Cytoplasmic	Cytoplasmic	Cytoplasmic		Cytoplasmic	F
Q72NU0	LIC12739	MaoC family protein	LIC_12739	4026600	1536100	0	1344200	274930	436500	434880	503330	192010	0	168030	34366	54563	54360	5	Cytoplasmic	Cytoplasmic	Cytoplasmic	Cytoplasmic		Cytoplasmic	I
Q72NL4	LIC12820	Pyridoxal phosphate biosynthesis protein	pdxA LIC_12820	9947200	1266500	0	5726300	1218500	1381900	354110	497360	63324	0	286310	60925	69094	17705	5	Cytoplasmic	Cytoplasmic	Cytoplasmic	Cytoplasmic		Cytoplasmic	H
Q72QB0	LIC12202	UDP-glucose 4-epimerase	LIC_12202	7451800	4928100	0	0	386130	39568	2098000	496790	328540	0	0	25742	2637.9	139870	4	Cytoplasmic	Cytoplasmic	Unknown	Cytoplasmic		Cytoplasmic	M
Q72VX7	LIC10168	Phage-related protein	LIC_10168	2965200	1918900	0	828440	0	217860	0	494200	319820	0	138070	0	36311	0	3	Cytoplasmic	Cytoplasmic	Cytoplasmic	Cytoplasmic		Cytoplasmic	X
Q72R97	LIC11851	Cytoplasmic membrane protein	impL63 LIC_11851	14320000	6975700	1741700	680180	0	1118400	3804100	493800	240540	60060	23455	0	38565	131180	5	OuterMembrane	OuterMembrane	OuterMembrane	OuterMembrane		OuterMembrane	X
Q72MR4	LIC13129	Methionine--tRNA ligase (EC 6.1.1.10) (Methionyl-tRNA synthetase) (MetRS)	metG LIC_13129	20635000	6486200	522190	10746000	563710	1822600	494920	491320	154430	12433	255850	13422	43396	11784	6	Cytoplasmic	Cytoplasmic	Cytoplasmic	Cytoplasmic		Cytoplasmic	J
Q72UL7	LIC10640	AsmA_2 domain-containing protein	LIC_10640	8838400	0	0	8614700	39383	107100	77128	491020	0	0	478600	2188	5950.3	4284.9	4	Cytoplasmic	OuterMembrane	Cytoplasmic	Cytoplasmic		Cytoplasmic	X
Q72U31	LIC10833	3-dmu-9_3-mt domain-containing protein	LIC_10833	3834500	0	3342700	0	0	200410	291400	479310	0	417840	0	0	25051	36425	3	Unknown	Periplasmic	Cytoplasmic	Unknown		Unknown	S
Q72P41	LIC12635	Transcriptional regulator	LIC_12635	8114500	3337000	738230	4039200	0	0	0	477320	196300	43425	237600	0	0	0	3	Cytoplasmic	OuterMembrane	Extracellular	Unknown		Unknown	X
Q72UE4	LIC10713	Putative lipoprotein	lruB LIC_10713	9947800	1988800	7664000	0	0	0	295000	473700	94704	364950	0	0	0	14048	3	OuterMembrane	OuterMembrane	Extracellular	OuterMembrane	OMP	OuterMembrane	X
Q72TA9	LIC11112	Serine protease	LIC_11112	10780000	1290600	3466900	0	0	3277800	2744400	468690	56114	150730	0	0	142510	119320	4	Unknown	OuterMembrane	OuterMembrane	OuterMembrane		OuterMembrane	O
Q72M01	LIC13392	Polysaccharide deacetylase	LIC_13392	13559000	2084800	2553000	0	0	3548300	5372800	467550	71888	88035	0	0	122350	185270	4	Unknown	Periplasmic	Periplasmic	Periplasmic		Periplasmic	X
P62414	LIC12091	Phosphoglycerate kinase (EC 2.7.2.3)	pgk LIC_12091	11597000	5414100	1724600	2131800	323710	963430	1039000	463870	216560	68985	85272	12948	38537	41560	6	Cytoplasmic	Cytoplasmic	Cytoplasmic	Cytoplasmic		Cytoplasmic	G
Q72NN6	LIC12796	Thioesterase-like family protein	LIC_12796	8806400	3219700	0	453770	1092000	3053800	987110	463500	169460	0	23882	57475	160730	51953	5	Cytoplasmic	Cytoplasmic	Cytoplasmic	Cytoplasmic		Cytoplasmic	X
Q72MN0	LIC13163	3-methyl-2-oxobutanoate hydroxymethyltransferase (EC 2.1.2.11) (Ketopantoate hydroxymethyltransferase) (KPHMT)	panB LIC_13163	4562200	1499100	0	0	344530	951820	1766700	456220	149910	0	0	34453	95182	176670	4	Cytoplasmic	Cytoplasmic	Cytoplasmic	Cytoplasmic		Cytoplasmic	H
Q75G12	LIC20001	F5/8 type C domain-containing protein	LIC_20001	21779000	1245600	0	6413600	2776600	7490500	3852600	435580	24912	0	128270	55533	149810	77052	5	OuterMembrane	OuterMembrane	Cytoplasmic	OuterMembrane		OuterMembrane	X
Q72N18	LIC13020	VWA domain-containing protein	LIC_13020	4745700	1380800	0	2766600	0	598350	0	431420	125520	0	251510	0	54396	0	3	Cytoplasmic	Cytoplasmic	Cytoplasmic	Cytoplasmic		Cytoplasmic	X
Q72RH8	LIC11767	Acetylornithine aminotransferase (ACOAT) (EC 2.6.1.11)	argD LIC_11767	9896400	773040	2329100	6036700	0	0	757520	430280	33610	101270	262470	0	0	32936	4	Cytoplasmic	Cytoplasmic	Cytoplasmic	Cytoplasmic		Cytoplasmic	E
Q72N50	LIC12988	Lipase	LIC_12988	2938800	0	0	0	236180	1649200	1053400	419820	0	0	0	33739	235600	150480	3	Extracellular	Extracellular	Extracellular	Extracellular		Extracellular	S
Q72LS7	LIC13474	DNA polymerase III subunit gamma/tau (EC 2.7.7.7)	dnaX LIC_13474	12891000	1749300	386320	1468800	1707300	5100500	2478600	415840	56428	12462	47382	55075	164530	79955	6	Cytoplasmic	Cytoplasmic	Extracellular	Cytoplasmic		Cytoplasmic	H
Q72R38	LIC11913	Lysine--tRNA ligase (EC 6.1.1.6) (Lysyl-tRNA synthetase) (LysRS)	lysS LIC_11913	11865000	2364700	1862800	1303000	1730800	2997900	1605500	409130	81540	64236	44932	59683	103370	55361	6	Cytoplasmic	Cytoplasmic	Cytoplasmic	Cytoplasmic		Cytoplasmic	J
Q75FG3	LIC20226	Methylthioribulose-1-phosphate dehydratase (MTRu-1-P dehydratase) (EC 4.2.1.109)	mtnB LIC_20226	6354000	0	0	0	1474800	2100600	2778600	397130	0	0	0	92176	131290	173660	3	Cytoplasmic	Cytoplasmic	Cytoplasmic	Cytoplasmic		Cytoplasmic	E
Q72RH7	LIC11768	3-isopropylmalate dehydrogenase (EC 1.1.1.85) (3-IPM-DH) (Beta-IPM dehydrogenase) (IMDH)	leuB LIC_11768	7811700	2545800	0	966060	1969800	1592400	737690	390580	127290	0	48303	98488	79618	36884	5	Cytoplasmic	Cytoplasmic	Cytoplasmic	Cytoplasmic		Cytoplasmic	C
Q72PP7	LIC12421	ATPase, AAA family	LIC_12421	22011000	1317300	0	0	6823400	10154000	3716000	386150	23110	0	0	119710	178140	65193	4	Cytoplasmic	Cytoplasmic	Cytoplasmic	Cytoplasmic		Cytoplasmic	X
Q72U06	LIC10858	Proline--tRNA ligase (EC 6.1.1.15) (Prolyl-tRNA synthetase) (ProRS)	proS LIC_10858	10683000	7606400	461090	2615400	0	0	0	381530	271660	16467	93406	0	0	0	3	Cytoplasmic	Cytoplasmic	Cytoplasmic	Cytoplasmic		Cytoplasmic	J
Q72S24	LIC11563	HD-GYP domain-containing protein	LIC_11563	7961900	7405700	138140	0	0	260990	157020	379140	352650	6578	0	0	12428	7477.1	4	Cytoplasmic	Cytoplasmic	Cytoplasmic	Cytoplasmic		Cytoplasmic	T
Q72U10	LIC10854	Isoprenyl transferase (EC 2.5.1.-)	uppS LIC_10854	5276600	2556200	372730	679920	725110	560820	381730	376900	182590	26624	48566	51793	40059	27267	6	Cytoplasmic	Cytoplasmic	Cytoplasmic	Cytoplasmic		Cytoplasmic	H
Q72T84	LIC11137	Prophage helix-turn-helix protein	LIC_11137	8347100	0	0	0	6433700	128880	1784500	362920	0	0	0	279730	5603.4	77587	3	Unknown	Cytoplasmic	Cytoplasmic	Cytoplasmic		Cytoplasmic	X
Q75FU6	LIC20085	Methionine synthase (EC 2.1.1.13) (5-methyltetrahydrofolate--homocysteine methyltransferase)	metH LIC_20085	24549000	0	0	1898400	0	2017400	20634000	361020	0	0	27918	0	29668	303430	3	Cytoplasmic	Cytoplasmic	Cytoplasmic	Cytoplasmic		Cytoplasmic	E
Q72UG2	LIC10695	PF07598 family protein	LIC_10695	9266000	0	869560	6986200	0	0	1410200	356390	0	33445	268700	0	0	54239	3	Extracellular	Extracellular	InnerMembrane	Extracellular		Extracellular	S
Q72RD4	LIC11812	Glutamate--cysteine ligase (EC 6.3.2.2) (Gamma-ECS) (GCS) (Gamma-glutamylcysteine synthetase)	gshA LIC_11812	9951500	1054700	338200	2677200	3445500	1703400	732470	355410	37670	12079	95613	123050	60837	26160	6	Cytoplasmic	Cytoplasmic	Cytoplasmic	Cytoplasmic		Cytoplasmic	H
Q72RS2	LIC11670	Tetratricopeptide repeat protein	LIC_11670	10646000	2361400	0	0	1000600	4854200	2429800	354870	78714	0	0	33352	161810	80995	4	Cytoplasmic	Cytoplasmic	Cytoplasmic	Cytoplasmic		Cytoplasmic	X
Q75FT9	LIC20092	Uncharacterized protein	LIC_20092	10608000	8899000	0	0	492760	573490	642880	353610	296630	0	0	16425	19116	21429	4	Cytoplasmic	OuterMembrane	Unknown	Unknown		Unknown	X
Q72LT1	LIC13469	UDP-3-O-[3-hydroxymyristoyl] glucosamine N-acyltransferase	lpxD LIC_13469	5616600	0	0	0	1096000	2901300	1619300	351040	0	0	0	68497	181330	101210	3	Cytoplasmic	Cytoplasmic	Cytoplasmic	Cytoplasmic		Cytoplasmic	M
Q72M66	LIC13325	Phosphopantetheine adenylyltransferase (EC 2.7.7.3) (Dephospho-CoA pyrophosphorylase) (Pantetheine-phosphate adenylyltransferase) (PPAT)	coaD LIC_13325	3425800	0	0	0	607010	2224700	594030	342580	0	0	0	60701	222470	59403	3	Cytoplasmic	Cytoplasmic	Cytoplasmic	Cytoplasmic		Cytoplasmic	H
Q72US6	LIC10581	Anthranilate synthase component II	trpG LIC_10581	4291600	1674900	271720	1686300	0	257170	401500	330120	128840	20902	129720	0	19783	30885	5	Cytoplasmic	Cytoplasmic	Cytoplasmic	Cytoplasmic		Cytoplasmic	X
Q75FT3	LIC20098	Phage-related integrase/recombinase	LIC_20098	6580500	2732600	0	2763000	0	0	1084900	329020	136630	0	138150	0	0	54244	3	Cytoplasmic	OuterMembrane	Cytoplasmic	Cytoplasmic		Cytoplasmic	X
Q72W83	LIC10054	Probable endolytic peptidoglycan transglycosylase RlpA (EC 4.2.2.-)	rlpA LIC_10054	5161300	2846400	0	775440	0	1539400	0	322580	177900	0	48465	0	96212	0	3	Cytoplasmic	OuterMembrane	Periplasmic	Unknown	OMPS	OuterMembrane	M
Q72M35	LIC13356	Nicotinate-nucleotide--dimethylbenzimidazole phosphoribosyltransferase (NN:DBI PRT) (EC 2.4.2.21) (N(1)-alpha-phosphoribosyltransferase)	cobT LIC_13356	5469600	641360	598240	3710500	285130	0	234350	321740	37727	35191	218260	16772	0	13785	5	Cytoplasmic	Cytoplasmic	Cytoplasmic	Cytoplasmic		Cytoplasmic	H
Q72PX8	LIC12339	PF07598 family protein	LIC_12339	11116000	5805100	442420	2055300	429960	1662900	719960	308770	161250	12289	57091	11943	46192	19999	6	Cytoplasmic	Extracellular	InnerMembrane	Unknown		Unknown	S
Q72QN5	LIC12078	HDOD domain-containing protein	LIC_12078	8299000	2811200	710600	4253800	0	215840	307540	307370	104120	26319	157550	0	7994.1	11390	5	Cytoplasmic	Cytoplasmic	Cytoplasmic	Cytoplasmic		Cytoplasmic	X
Q75FM4	LIC20158	Endopeptidase La (EC 3.4.21.53)	lonA LIC_20158	7968900	1581700	0	2401400	374250	439900	3171600	306500	60835	0	92363	14394	16919	121980	5	Cytoplasmic	Cytoplasmic	Cytoplasmic	Cytoplasmic		Cytoplasmic	O
Q72TI3	LIC11038	Aminotransferase	LIC_11038	5666700	819430	0	4516800	0	0	330490	298250	43128	0	237730	0	0	17394	3	Cytoplasmic	Cytoplasmic	Cytoplasmic	Cytoplasmic		Cytoplasmic	E
Q72VY4	LIC10161	ACT domain-containing protein	LIC_10161	11105000	3249600	1365000	3689300	511440	1591000	698620	292230	85516	35920	97086	13459	41868	18385	6	Cytoplasmic	Cytoplasmic	Cytoplasmic	Cytoplasmic		Cytoplasmic	X
Q72TU1	LIC10925	Metallo-beta-lactamase	LIC_10925	4536500	1533400	0	0	953620	1676400	373080	283530	95838	0	0	59601	104780	23317	4	Cytoplasmic	Cytoplasmic	Cytoplasmic	Cytoplasmic		Cytoplasmic	S
Q72RL9	LIC11726	2-isopropylmalate synthase (EC 2.3.3.13) (Alpha-IPM synthase) (Alpha-isopropylmalate synthase)	leuA LIC_11726	8781300	2416000	0	4804900	817500	742950	0	283270	77935	0	155000	26371	23966	0	4	Cytoplasmic	Cytoplasmic	Cytoplasmic	Cytoplasmic		Cytoplasmic	E
Q72VH9	LIC10318	Concanavalin A-like lectin/glucanases family protein	LIC_10318	10717000	2030600	0	4957600	304430	2937000	486960	282010	53436	0	130460	8011.4	77288	12815	5	Unknown	OuterMembrane	OuterMembrane	OuterMembrane		OuterMembrane	X
Q72LZ7	LIC13396	Flavin-containing monooxygenase 5 (EC 1.6.3.1) (Dimethylaniline monooxygenase [N-oxide-forming] 5) (Dimethylaniline oxidase 5) (NADPH oxidase)	LIC_13396	7259800	0	0	1059200	3023300	3177300	0	279220	0	0	40739	116280	122200	0	3	Cytoplasmic	Cytoplasmic	Periplasmic	Cytoplasmic		Cytoplasmic	P
Q72M24	LIC13367	Sulfite reductase	cysI LIC_13367	8542300	0	0	0	2390300	1464900	4687200	275560	0	0	0	77106	47253	151200	3	Cytoplasmic	Cytoplasmic	Cytoplasmic	Cytoplasmic		Cytoplasmic	C
Q72TB0	LIC11111	HtrA2	htrA2 LIC_11111	5154700	0	0	755220	1211900	2268200	919360	271300	0	0	39748	63784	119380	48387	4	Unknown	OuterMembrane	InnerMembrane	Unknown		Unknown	X
Q72UH6	LIC10681	Phosphoribosylformylglycinamidine synthase subunit PurQ (FGAM synthase) (EC 6.3.5.3) (Formylglycinamide ribonucleotide amidotransferase subunit I) (FGAR amidotransferase I) (FGAR-AT I) (Glutaminase PurQ) (EC 3.5.1.2) (Phosphoribosylformylglycinamidine synthase subunit I)	purQ LIC_10681	3236100	0	0	0	1101500	868370	1266200	269670	0	0	0	91789	72364	105520	3	Cytoplasmic	Cytoplasmic	Cytoplasmic	Cytoplasmic		Cytoplasmic	F
Q72VZ9	LIC10142	NADH-quinone oxidoreductase subunit I (EC 7.1.1.-) (NADH dehydrogenase I subunit I) (NDH-1 subunit I)	nuoI LIC_10142	2370100	0	0	0	516340	1504400	349320	263350	0	0	0	57372	167160	38814	3	Cytoplasmic	Cytoplasmic	Cytoplasmic	Cytoplasmic		Cytoplasmic	C
Q72M46	LIC13345	Glutamate--tRNA ligase (EC 6.1.1.17) (Glutamyl-tRNA synthetase) (GluRS)	gltX LIC_13345	7930400	3436200	346440	2107100	653500	869480	517690	255820	110840	11176	67970	21081	28048	16700	6	Cytoplasmic	Cytoplasmic	Cytoplasmic	Cytoplasmic		Cytoplasmic	J
Q72MP0	LIC13153	UDP-glucose 4-epimerase (EC 5.1.3.2)	LIC_13153	5355800	2530300	420270	1995600	182810	226700	0	255040	120490	20013	95030	8705.4	10795	0	5	Cytoplasmic	Cytoplasmic	Cytoplasmic	Cytoplasmic		Cytoplasmic	M
Q72UB9	LIC10740	N-acetylmuramoyl-L-alanine amidase	LIC_10740	3689100	1019200	634470	0	624200	919070	492180	245940	67943	42298	0	41613	61271	32812	5	Cytoplasmic	Cytoplasmic	InnerMembrane	Cytoplasmic		Cytoplasmic	X
Q72MJ2	LIC13453	Cytoplasmic membrane protein	LIC_13453	4656400	0	907280	741620	0	1597200	1410400	245070	0	47751	39032	0	84061	74229	4	Cytoplasmic	Cytoplasmic	Cytoplasmic	Cytoplasmic		Cytoplasmic	M
Q72R77	LIC11871	Protein-glutamate O-methyltransferase (EC 2.1.1.80)	cheR LIC_11871	4107800	0	0	974500	0	1733700	1399700	241640	0	0	57323	0	101980	82333	3	Cytoplasmic	Cytoplasmic	Cytoplasmic	Cytoplasmic		Cytoplasmic	H
Q72TN3	LIC10984	FGE-sulfatase domain-containing protein	LIC_10984	4583400	1630700	0	0	937840	1739500	275310	241230	85828	0	0	49360	91553	14490	4	Cytoplasmic	Periplasmic	Cytoplasmic	Cytoplasmic		Cytoplasmic	X
Q72MG8	LIC13219	Phenylalanine--tRNA ligase beta subunit (EC 6.1.1.20) (Phenylalanyl-tRNA synthetase beta subunit) (PheRS)	pheT LIC_13219	11335000	9462600	0	0	0	1056000	815910	241160	201330	0	0	0	22469	17360	3	Cytoplasmic	Cytoplasmic	Cytoplasmic	Cytoplasmic		Cytoplasmic	X
Q72QH3	LIC12140	Nucleoside-diphosphate-sugar epimerase	LIC_12140	4753200	0	0	2117100	693160	1389300	553670	237660	0	0	105850	34658	69463	27684	4	Cytoplasmic	OuterMembrane	Cytoplasmic	Cytoplasmic		Cytoplasmic	X
Q72TC0	LIC11101	Dihydroxy-acid dehydratase (DAD) (EC 4.2.1.9)	ilvD LIC_11101	6100600	1833700	0	3887100	0	379790	0	234640	70528	0	149500	0	14607	0	3	Cytoplasmic	Cytoplasmic	Cytoplasmic	Cytoplasmic		Cytoplasmic	H
Q72RX6	LIC11612	Sialidase domain protein	LIC_11612	5008300	0	0	1642800	1591600	0	1773900	227650	0	0	74674	72345	0	80630	3	Unknown	OuterMembrane	Periplasmic	Unknown	OMPS	OuterMembrane	X
Q75FP0	LIC20142	Adenine phosphoribosyltransferase (APRT) (EC 2.4.2.7)	apt LIC_20142	2235200	647350	681920	0	425210	258930	221820	223520	64735	68192	0	42521	25893	22182	5	Cytoplasmic	Cytoplasmic	Cytoplasmic	Cytoplasmic		Cytoplasmic	F
Q72NK3	LIC12831	SAM dependent methyltransferase	LIC_12831	4237500	0	0	3101300	690830	445370	0	223030	0	0	163230	36360	23440	0	3	Cytoplasmic	Cytoplasmic	Cytoplasmic	Cytoplasmic		Cytoplasmic	J
Q72V19	LIC10484	Threonine synthase	thrC LIC_10484	5794500	405870	0	351910	632410	2023800	2380500	222860	15610	0	13535	24323	77838	91558	5	Unknown	OuterMembrane	Cytoplasmic	Unknown		Unknown	E
Q72SC3	LIC11461	Glutamyl-tRNA(Gln) amidotransferase subunit A (Glu-ADT subunit A) (EC 6.3.5.7)	gatA LIC_11461	6282700	1603000	638580	1151100	1029700	1042600	817710	216650	55276	22020	39694	35508	35951	28197	6	Cytoplasmic	OuterMembrane	Cytoplasmic	Cytoplasmic		Cytoplasmic	J
Q72NU5	LIC12734	Uncharacterized protein	LIC_12734	2690000	0	0	1429000	220390	604410	436230	206920	0	0	109920	16953	46493	33556	4	Unknown	Cytoplasmic	Cytoplasmic	Cytoplasmic		Cytoplasmic	X
Q72R31	LIC11920	PF07614 family protein	LIC_11920	4741500	0	849800	1689100	437570	1563300	201690	206150	0	36948	73440	19025	67969	8769	5	Cytoplasmic	Cytoplasmic	Cytoplasmic	Cytoplasmic		Cytoplasmic	X
Q72M80	LIC13310	Phenylalanine--tRNA ligase alpha subunit (EC 6.1.1.20) (Phenylalanyl-tRNA synthetase alpha subunit) (PheRS)	pheS LIC_13310	2884800	1990300	0	708470	0	0	186080	206060	142160	0	50605	0	0	13292	3	Cytoplasmic	Cytoplasmic	Cytoplasmic	Cytoplasmic		Cytoplasmic	J
Q72NB2	LIC12923	Radical SAM core domain-containing protein	LIC_12923	5246800	894970	0	798070	279100	3137800	136900	201800	34422	0	30695	10735	120680	5265.4	5	Cytoplasmic	OuterMembrane	Cytoplasmic	Cytoplasmic		Cytoplasmic	X
Q72VA5	LIC10396	Acetyl-CoA acetyltransferase	phbA LIC_10396	3592000	1267400	0	1800800	75546	355500	92784	199560	70410	0	100040	4197	19750	5154.7	5	Cytoplasmic	Cytoplasmic	Cytoplasmic	Cytoplasmic		Cytoplasmic	I
Q75G00	LIC20015	Coproporphyrinogen-III oxidase (EC 1.3.98.3)	hemN LIC_20015	4927200	606820	0	4206900	0	113500	0	197090	24273	0	168280	0	4540.2	0	3	Cytoplasmic	Cytoplasmic	Extracellular	Cytoplasmic		Cytoplasmic	H
Q72Q27	LIC12287	Putative lipoprotein	LIC_12287	1363900	0	0	0	954270	256370	153250	194840	0	0	0	136320	36624	21893	3	Unknown	Periplasmic	Periplasmic	Periplasmic	OMPS	OuterMembrane	S
Q72N16	LIC13022	PF07075 family protein	LIC_13022	4055000	0	0	0	405040	2600700	1049300	193090	0	0	0	19288	123840	49965	3	Cytoplasmic	Cytoplasmic	Cytoplasmic	Cytoplasmic		Cytoplasmic	S
Q72MD7	LIC13251	UDP-N-acetylglucosamine 1-carboxyvinyltransferase (EC 2.5.1.7) (Enoylpyruvate transferase) (UDP-N-acetylglucosamine enolpyruvyl transferase) (EPT)	murA LIC_13251	3915100	0	0	0	1437200	1238700	1239200	186430	0	0	0	68438	58988	59008	3	Cytoplasmic	Cytoplasmic	Cytoplasmic	Cytoplasmic		Cytoplasmic	M
Q72PP6	LIC12422	Aminotransferase (EC 2.6.1.-)	aspB LIC_12422	4287900	1909800	714630	1663500	0	0	0	186430	83033	31071	72326	0	0	0	3	Cytoplasmic	Cytoplasmic	Cytoplasmic	Cytoplasmic		Cytoplasmic	E
Q72R34	LIC11917	Ribosomal RNA small subunit methyltransferase E (EC 2.1.1.193)	LIC_11917	2773000	0	0	0	161530	2031000	580430	184870	0	0	0	10769	135400	38696	3	Unknown	Cytoplasmic	Cytoplasmic	Cytoplasmic		Cytoplasmic	X
Q72RJ9	LIC11746	N-acetyl-gamma-glutamyl-phosphate reductase (AGPR) (EC 1.2.1.38) (N-acetyl-glutamate semialdehyde dehydrogenase) (NAGSA dehydrogenase)	argC LIC_11746	3650300	0	0	1905300	436480	728030	580570	182520	0	0	95263	21824	36402	29029	4	Cytoplasmic	Cytoplasmic	Cytoplasmic	Cytoplasmic		Cytoplasmic	E
Q72RF9	LIC11786	Homoserine kinase (HK) (HSK) (EC 2.7.1.39)	thrB LIC_11786	2526900	0	0	0	1314300	582190	630410	180490	0	0	0	93879	41585	45029	3	Cytoplasmic	Cytoplasmic	Cytoplasmic	Cytoplasmic		Cytoplasmic	E
Q72QQ5	LIC12058	Histidine kinase response regulator hybrid protein	LIC_12058	4255800	1115200	0	885490	666620	780970	807510	177330	46468	0	36896	27776	32541	33646	5	Cytoplasmic	Cytoplasmic	Cytoplasmic	Cytoplasmic		Cytoplasmic	T
Q72MF5	LIC13232	Short-chain dehydrogenase	LIC_13232	3114700	0	0	1706900	165550	473190	769120	173040	0	0	94825	9197.2	26288	42729	4	Cytoplasmic	Cytoplasmic	Cytoplasmic	Cytoplasmic		Cytoplasmic	S
Q72VG0	LIC10337	Tetratricopeptide repeat protein	LIC_10337	3906100	2157900	0	1520600	0	227510	0	169830	93823	0	66114	0	9891.7	0	3	Unknown	OuterMembrane	Cytoplasmic	Unknown		Unknown	X
Q72P58	LIC12618	Diaminopimelate decarboxylase	lysA LIC_12618	3808900	0	0	728580	664770	1214900	1200600	165600	0	0	31677	28903	52824	52200	4	Cytoplasmic	OuterMembrane	Cytoplasmic	Cytoplasmic		Cytoplasmic	E
Q75G01	LIC20014	Uroporphyrinogen decarboxylase (EC 4.1.1.37)	hemE LIC_20014	2912100	0	0	722380	971200	980650	237880	161780	0	0	40132	53956	54481	13216	4	Cytoplasmic	Cytoplasmic	Cytoplasmic	Cytoplasmic		Cytoplasmic	H
Q75FT5	LIC20096	Lactamase_B domain-containing protein	LIC_20096	2584200	1558400	0	818230	0	0	207600	161510	97397	0	51139	0	0	12975	3	Cytoplasmic	OuterMembrane	Cytoplasmic	Cytoplasmic		Cytoplasmic	S
Q72V59	LIC10443	3-methylcrotonoyl-CoA carboxylase beta subunit	mccB LIC_10443	3961000	1448300	0	1339200	0	980420	193090	158440	57934	0	53567	0	39217	7723.7	4	Cytoplasmic	Cytoplasmic	Cytoplasmic	Cytoplasmic		Cytoplasmic	I
Q75FN1	LIC20151	TonB-dependent outer membrane receptor	LIC_20151	5544400	0	188710	0	0	5206600	149050	158410	0	5391.8	0	0	148760	4258.7	3	OuterMembrane	OuterMembrane	OuterMembrane	OuterMembrane	OMPS	OuterMembrane	H
Q72SH2	LIC11410	Acetolactate synthase small subunit (AHAS) (ALS) (EC 2.2.1.6) (Acetohydroxy-acid synthase small subunit)	ilvH LIC_11410	1519100	0	0	0	336790	407890	774430	151910	0	0	0	33679	40789	77443	3	Cytoplasmic	Cytoplasmic	Cytoplasmic	Cytoplasmic		Cytoplasmic	E
Q72U91	LIC10770	Lactamase_B domain-containing protein	LIC_10770	1892900	1301500	0	0	518010	0	73440	145610	100110	0	0	39847	0	5649.2	3	Cytoplasmic	Cytoplasmic	Cytoplasmic	Cytoplasmic		Cytoplasmic	S
Q72SW5	LIC11257	Exopolyphosphatase	ppx LIC_11257	3989300	0	0	0	813280	1675200	1500800	142480	0	0	0	29046	59829	53601	3	Cytoplasmic	Cytoplasmic	Cytoplasmic	Cytoplasmic		Cytoplasmic	X
Q72QB6	LIC12196	APH domain-containing protein	LIC_12196	4218800	0	0	0	1393000	2480600	345250	140630	0	0	0	46433	82687	11508	3	Cytoplasmic	Cytoplasmic	InnerMembrane	Cytoplasmic		Cytoplasmic	S
Q72TK6	LIC11013	OppA	oppA LIC_11013	4211900	683710	0	0	544270	909920	2074000	140400	22790	0	0	18142	30331	69134	4	Periplasmic	Cytoplasmic	OuterMembrane	Unknown		Unknown	E
Q72M30	LIC13361	DUF4139 domain-containing protein	LIC_13361	5171900	0	0	2917300	0	985630	1269000	139780	0	0	78847	0	26639	34296	3	Unknown	OuterMembrane	Cytoplasmic	Unknown		Unknown	X
Q72NU8	LIC12731	Tetratricopeptide repeat protein	LIC_12731	5180200	0	0	4179700	326890	403230	270370	136320	0	0	109990	8602.3	10611	7115	4	Unknown	OuterMembrane	InnerMembrane	Unknown		Unknown	X
Q72R22	LIC11929	Short-chain dehydrogenase	LIC_11929	2554600	0	0	284050	174260	1577600	518620	134450	0	0	14950	9171.4	83033	27296	4	Cytoplasmic	InnerMembrane	Cytoplasmic	Cytoplasmic		Cytoplasmic	S
Q72RY7	LIC11601	ATP-dependent protease ATPase subunit HslU (Unfoldase HslU)	hslU LIC_11601	3082300	1938600	0	860150	100020	170260	13280	128430	80776	0	35839	4167.7	7094.1	553.31	5	Cytoplasmic	Cytoplasmic	Cytoplasmic	Cytoplasmic		Cytoplasmic	O
Q72RU6	LIC11642	GSDH domain-containing protein	LIC_11642	2848200	581020	0	378570	374260	999590	514720	123830	25262	0	16459	16272	43460	22379	5	Cytoplasmic	Cytoplasmic	InnerMembrane	Cytoplasmic		Cytoplasmic	G			0
Q72SM2	LIC11357	Alcohol dehydrogenase	LIC_11357	2205400	0	0	980900	429290	599430	195790	122520	0	0	54494	23850	33302	10877	4	Cytoplasmic	Cytoplasmic	Cytoplasmic	Cytoplasmic		Cytoplasmic	X
Q72QV6	LIC12002	Succinate dehydrogenase flavoprotein subunit	sdhA LIC_12002	3536700	397320	0	2696000	245600	0	197850	114090	12817	0	86966	7922.4	0	6382.2	4	Cytoplasmic	Periplasmic	OuterMembrane	Unknown		Unknown	C
Q72NM5	LIC12807	Response regulator	LIC_12807	1218100	468030	0	0	226120	145950	377960	110730	42548	0	0	20557	13268	34360	4	Cytoplasmic	Cytoplasmic	Cytoplasmic	Cytoplasmic		Cytoplasmic	T
Q72P57	LIC12619	Zn_dep_PLPC domain-containing protein	LIC_12619	2033700	0	0	1154800	131420	747440	0	107040	0	0	60781	6916.7	39339	0	3	Cytoplasmic	Cytoplasmic	Cytoplasmic	Cytoplasmic		Cytoplasmic	X
Q72TR8	LIC10949	Aldo/keto reductase	dkgA LIC_10949	1597800	355410	627830	0	0	448060	166470	106520	23694	41856	0	0	29870	11098	4	Cytoplasmic	Cytoplasmic	Cytoplasmic	Cytoplasmic		Cytoplasmic	S
Q75FT1	LIC20100	HDOD domain-containing protein	LIC_20100	1693400	0	0	0	149070	173730	1370600	105840	0	0	0	9317.1	10858	85665	3	Cytoplasmic	Cytoplasmic	Cytoplasmic	Cytoplasmic		Cytoplasmic	X
Q72MH9	LIC13208	Riboflavin-specific deaminase/reductase	LIC_13208	1163300	716590	0	0	177630	269100	0	105760	65144	0	0	16148	24463	0	3	Cytoplasmic	Cytoplasmic	Cytoplasmic	Cytoplasmic		Cytoplasmic	X
Q75FI5	LIC20204	Cysteine desulfurase	csdB LIC_20204	1899700	0	0	760650	594820	384890	159380	105540	0	0	42258	33045	21383	8854.7	4	Cytoplasmic	Cytoplasmic	Cytoplasmic	Cytoplasmic		Cytoplasmic	E
Q75FX3	LIC20058	Methylmalonyl-CoA mutase	mcm2 LIC_20058	3398400	0	745820	2154000	0	188350	310260	102980	0	22601	65271	0	5707.6	9401.8	4	Cytoplasmic	Cytoplasmic	Cytoplasmic	Cytoplasmic		Cytoplasmic	I
Q72MQ7	LIC13136	Acyl-CoA dehydrogenase	acd LIC_13136	3561700	629470	0	1938800	408160	263100	322200	101760	17985	0	55394	11662	7517.2	9205.8	5	Cytoplasmic	Cytoplasmic	Cytoplasmic	Cytoplasmic		Cytoplasmic	C
Q72U69	LIC10793	Antigen Lp49 (Leptospiral 49 kilodalton protein) (Lp49)	orfC LIC_10793	2454800	0	525810	806100	155370	500730	466740	98190	0	21032	32244	6214.9	20029	18670	5	Cytoplasmic	Cytoplasmic	Cytoplasmic	Cytoplasmic	OMPS	OuterMembrane	S
Q72UM5	LIC10632	Fe-S cluster assembly protein SufD	LIC_10632	1821200	0	893630	0	122160	608670	196700	91058	0	44682	0	6108	30433	9835.1	4	Cytoplasmic	Cytoplasmic	Cytoplasmic	Cytoplasmic		Cytoplasmic	O
Q75FF2	LIC20241	Alanine racemase (EC 5.1.1.1)	alr LIC_20241	2361100	0	0	0	590180	1128900	642040	90813	0	0	0	22699	43420	24694	3	Cytoplasmic	Cytoplasmic	Cytoplasmic	Cytoplasmic		Cytoplasmic	M
Q75G14	LIC20031	Short-chain dehydrogenase	LIC_20031	1319200	0	0	307910	296780	714540	0	87948	0	0	20527	19785	47636	0	3	Cytoplasmic	OuterMembrane	OuterMembrane	OuterMembrane		OuterMembrane	S
Q72N07	LIC13031	Aminotransferase	LIC_13031	1545000	432460	0	0	176330	673530	262700	81317	22761	0	0	9280.3	35449	13826	4	Cytoplasmic	Cytoplasmic	Cytoplasmic	Cytoplasmic		Cytoplasmic	X
Q72S59	LIC11527	Histidine kinase response regulator hybrid protein	LIC_11527	1875300	0	0	0	382170	773670	719470	78138	0	0	0	15924	32236	29978	3	Cytoplasmic	Cytoplasmic	Cytoplasmic	Cytoplasmic		Cytoplasmic	T
Q72LY8	LIC13405	GTP cyclohydrolase 1 (EC 3.5.4.16) (GTP cyclohydrolase I) (GTP-CH-I)	folE LIC_13405	916970	0	0	0	305100	235550	376330	76415	0	0	0	25425	19629	31361	3	Cytoplasmic	Cytoplasmic	Cytoplasmic	Cytoplasmic		Cytoplasmic	F
Q75FC9	LIC20265	EF-hand domain-containing protein	LIC_20265	2960200	0	0	0	1032400	722130	1205600	72200	0	0	0	25182	17613	29405	3	Cytoplasmic	Cytoplasmic	Cytoplasmic	Cytoplasmic		Cytoplasmic	X
Q72TN2	LIC10985	Lipoprotein	LIC_10985	1185600	0	0	0	236690	773820	175060	69739	0	0	0	13923	45519	10297	3	Cytoplasmic	OuterMembrane	InnerMembrane	Unknown		Unknown	X
Q72QT2	LIC12027	AXE1 domain-containing protein	LIC_12027	1103700	305690	0	0	289530	297480	211030	68983	19106	0	0	18095	18593	13190	4	Cytoplasmic	Cytoplasmic	Cytoplasmic	Cytoplasmic		Cytoplasmic	X
Q72UE0	LIC10717	Carbon-nitrogen hydrolase	LIC_10717	1501700	0	0	0	421240	709050	371440	65293	0	0	0	18315	30828	16150	3	Cytoplasmic	Cytoplasmic	Cytoplasmic	Cytoplasmic		Cytoplasmic	S
Q72SV1	LIC11271	OMP_b-brl domain-containing protein	ompL30 LIC_11271	1075500	0	277300	751790	0	46414	0	63265	0	16312	44223	0	2730.2	0	3	Cytoplasmic	OuterMembrane	OuterMembrane	OuterMembrane		OuterMembrane	X
Q72Q56	LIC12257	N-acetyltransferase domain-containing protein	LIC_12257	625840	0	0	0	140580	280400	204870	62584	0	0	0	14058	28040	20487	3	Cytoplasmic	Cytoplasmic	Cytoplasmic	Cytoplasmic		Cytoplasmic	X
Q72V46	LIC10457	Histone deacetylase	LIC_10457	929060	0	0	0	416510	208410	304140	61937	0	0	0	27768	13894	20276	3	Cytoplasmic	Cytoplasmic	Cytoplasmic	Cytoplasmic		Cytoplasmic	X
Q72RV6	LIC11632	Phosphoenolpyruvate-protein phosphotransferase (EC 2.7.3.9) (Phosphotransferase system, enzyme I)	ptsI LIC_11632	1979100	0	0	0	254220	1110100	614820	53490	0	0	0	6870.9	30002	16617	3	Cytoplasmic	Cytoplasmic	Cytoplasmic	Cytoplasmic		Cytoplasmic	G
Q72QM9	LIC12084	NAD_binding_3 domain-containing protein	LIC_12084	1036800	0	0	0	473260	498900	64662	51841	0	0	0	23663	24945	3233.1	3	Cytoplasmic	Cytoplasmic	Cytoplasmic	Cytoplasmic		Cytoplasmic	X
Q72PA3	LIC12572	YkgJ family cysteine cluster protein	LIC_12572	563550	0	0	0	209620	133640	220290	51232	0	0	0	19056	12149	20027	3	Cytoplasmic	Cytoplasmic	Cytoplasmic	Cytoplasmic		Cytoplasmic	X
Q72SC9	LIC11455	Transcription-repair-coupling factor (TRCF) (EC 3.6.4.-)	mfd LIC_11455	3296600	0	0	0	50313	1295600	1950700	49948	0	0	0	762.32	19631	29555	3	Cytoplasmic	OuterMembrane	Cytoplasmic	Cytoplasmic		Cytoplasmic	L
Q75FQ4	LIC20128	Precorrin methylase	cbiG LIC_20128	1179500	0	0	438900	0	615020	125570	47180	0	0	17556	0	24601	5022.6	3	Cytoplasmic	Cytoplasmic	Cytoplasmic	Cytoplasmic		Cytoplasmic	H
Q72MU4	LIC13095	Tetratricopeptide repeat protein	LIC_13095	597720	0	0	0	339020	186870	71827	45979	0	0	0	26079	14375	5525.2	3	Cytoplasmic	Cytoplasmic	Cytoplasmic	Cytoplasmic		Cytoplasmic	X
Q72RX2	LIC11616	ADP-L-glycero-D-mannoheptose-6-epimerase	rfaD LIC_11616	712970	0	0	0	171730	287250	253980	44560	0	0	0	10733	17953	15874	3	Cytoplasmic	OuterMembrane	Unknown	Unknown		Unknown	M
Q72S16	LIC11571	Protein-secreting ATPase (EC 7.4.2.8)	gspE LIC_11571	1324900	0	582870	346040	0	396010	0	42739	0	18802	11162	0	12774	0	3	Cytoplasmic	Cytoplasmic	Cytoplasmic	Cytoplasmic		Cytoplasmic	X
Q72NJ3	LIC12841	LL-diaminopimelate aminotransferase (DAP-AT) (DAP-aminotransferase) (LL-DAP-aminotransferase) (EC 2.6.1.83)	dapL LIC_12841	1089200	601440	79057	254780	153950	0	0	41893	23132	3040.7	9799.3	5921.1	0	0	4	Cytoplasmic	OuterMembrane	Cytoplasmic	Cytoplasmic		Cytoplasmic	H
Q72MZ0	LIC13049	Flagellar filament outer layer protein Flaa domain protein	LIC_13049	462780	0	160360	0	206140	0	96287	30852	0	10690	0	13743	0	6419.1	3	Unknown	Cytoplasmic	Cytoplasmic	Cytoplasmic		Cytoplasmic	X
Q75FE9	LIC20244	MgtE_N domain-containing protein	LIC_20244	389560	0	0	0	108850	184110	96595	25971	0	0	0	7256.8	12274	6439.7	3	Cytoplasmic	Cytoplasmic	Cytoplasmic	Cytoplasmic		Cytoplasmic	X
Q72R18	LIC11934	Polynucleotide adenyltransferase-like protein	LIC_11934	794510	0	0	0	213470	457110	123920	25629	0	0	0	6886.2	14746	3997.5	3	Cytoplasmic	Cytoplasmic	Cytoplasmic	Cytoplasmic		Cytoplasmic	J
Q72R81	LIC11867	UDP-N-acetylmuramoyl-L-alanyl-D-glutamate--2,6-diaminopimelate ligase (EC 6.3.2.13) (Meso-A2pm-adding enzyme) (Meso-diaminopimelate-adding enzyme) (UDP-MurNAc-L-Ala-D-Glu:meso-diaminopimelate ligase) (UDP-MurNAc-tripeptide synthetase) (UDP-N-acetylmuramyl-tripeptide synthetase)	murE LIC_11867	420120	0	0	0	221720	96229	102170	13552	0	0	0	7152.3	3104.2	3295.9	3	Cytoplasmic	Cytoplasmic	Cytoplasmic	Cytoplasmic		Cytoplasmic	M

## Sheet: iBAQ_37C (M)
Protein IDs	Gene IDs	Protein names	Gene Names	Intensity M	Intensity M 1	Intensity M 2	Intensity M 3	Intensity M 4	Intensity M 5	Intensity M 6	iBAQ M	iBAQ M 1	iBAQ M 2	iBAQ M 3	iBAQ M 4	iBAQ M 5	iBAQ M 6	Occurance	PSORTb	CELLO	SOSUIgramN	Conclusion Prediction	Published data	Final Conclusion	COG
Q72SM0	LIC11359	MaoC	maoC LIC_11359	26455000000	2222200000	4152500000	614950	4765700000	10085000000	5228200000	1556200000	130710000	244260000	36174	280330000	593260000	307540000	6	Cytoplasmic	Cytoplasmic	Cytoplasmic	Cytoplasmic		Cytoplasmic	I
Q72RX1	LIC11617	Transcriptional regulator (ArsR family)	LIC_11617	9274300000	628030000	485370000	11034000	883090000	4732100000	2534700000	1545700000	104670000	80895000	1839000	147180000	788680000	422440000	6	Unknown	Cytoplasmic	Cytoplasmic	Cytoplasmic		Cytoplasmic	K
Q72V90	LIC10411	HEAT repeat protein	LIC_10411	5116600000	313830000	86839000	16338000	1076500000	2453100000	1169900000	511660000	31383000	8683900	1633800	107650000	245310000	116990000	6	Unknown	Cytoplasmic	Periplasmic	Unknown		Unknown	X
Q72RQ7	LIC11687	Endonuclease	LIC_11687	6488300000	446770000	99943000	31646000	1357800000	2630200000	1922000000	463450000	31912000	7138800	2260400	96987000	187870000	137280000	6	Unknown	Cytoplasmic	InnerMembrane	Unknown		Unknown	S
P61438	LIC11335	Chaperonin GroEL (EC 5.6.1.7) (60 kDa chaperonin) (Chaperonin-60) (Cpn60)	groEL groL hsp58 mopA LIC_11335	13468000000	1002700000	531490000	302390000	2985100000	5060600000	3585400000	448920000	33423000	17716000	10080000	99503000	168690000	119510000	6	Cytoplasmic	Cytoplasmic	Cytoplasmic	Cytoplasmic		Cytoplasmic	O
Q72NH4	LIC12860	30S ribosomal protein S14 type Z	rpsZ rpsN LIC_12860	378390000	46239000	10912000	6282600	43611000	197530000	73823000	378390000	46239000	10912000	6282600	43611000	197530000	73823000	6	Cytoplasmic	Cytoplasmic	Cytoplasmic	Cytoplasmic		Cytoplasmic	J
Q72P45	LIC12631	Hemolysin	LIC_12631	10517000000	6385200000	842170000	394570000	611540000	1315200000	968720000	362670000	220180000	29040000	13606000	21088000	45351000	33404000	6	Extracellular	Extracellular	Extracellular	Extracellular		Extracellular	S
Q72T13	LIC11209	4HBT domain-containing protein	LIC_11209	2043500000	89318000	33422000	18448000	513300000	632550000	756430000	291920000	12760000	4774600	2635400	73328000	90365000	108060000	6	Cytoplasmic	Cytoplasmic	Unknown	Cytoplasmic		Cytoplasmic	X
Q72QZ4	LIC11958	ARM repeat superfamily protein	LIC_11958	6516500000	1197800000	1355500000	13667000	307970000	2385600000	1256000000	283320000	52077000	58933000	594210	13390000	103720000	54610000	6	Cytoplasmic	Cytoplasmic	Cytoplasmic	Cytoplasmic		Cytoplasmic	X
Q72Q79	LIC12233	Fructose-bisphosphate aldolase	LIC_12233	3763500000	310630000	152320000	140490000	807220000	1511000000	841840000	235220000	19415000	9519700	8780600	50451000	94439000	52615000	6	Unknown	Cytoplasmic	Cytoplasmic	Cytoplasmic		Cytoplasmic	G
Q72VR1	LIC10235	Profilin domain protein	LIC_12233	974260000	29422000	28057000	10623000	137510000	427380000	341260000	194850000	5884400	5611400	2124700	27501000	85477000	68253000	6	Unknown	Cytoplasmic	Cytoplasmic	Cytoplasmic		Cytoplasmic	X
Q72UA5	LIC10756	30S ribosomal protein S7	rpsG LIC_10756	1523300000	126440000	61248000	38965000	262700000	569140000	464780000	190410000	15805000	7655900	4870600	32838000	71143000	58098000	6	Cytoplasmic	Cytoplasmic	Cytoplasmic	Cytoplasmic		Cytoplasmic	J
Q72W91	LIC10046	Proton-translocating transhydrogenase, subunit alpha part 1	pntA LIC_10046	3913900000	469790000	76884000	23572000	703930000	1582000000	1057800000	170170000	20426000	3342800	1024900	30606000	68781000	45989000	6	Cytoplasmic	Periplasmic	Cytoplasmic	Cytoplasmic		Cytoplasmic	C
Q72SM7	LIC11352	LipL32	lipL32 LIC_11352	2128400000	552050000	471680000	69811000	311300000	416770000	306760000	163720000	42465000	36283000	5370100	23946000	32059000	23597000	6	Unknown	Periplasmic	Periplasmic	Periplasmic	OMP	OuterMembrane	S
Q72N79	LIC12958	Transposase	LIC_12958	595290000	145640000	17018000	20875000	96618000	169740000	145400000	148820000	36409000	4254500	5218700	24154000	42434000	36351000	6	Unknown	Cytoplasmic	Cytoplasmic	Cytoplasmic		Cytoplasmic	X
Q72NH0	LIC12864	30S ribosomal protein S17	rpsQ LIC_12864	614740000	34905000	55841000	292630	74441000	220290000	228970000	122950000	6981100	11168000	58526	14888000	44058000	45794000	6	Cytoplasmic	Cytoplasmic	Cytoplasmic	Cytoplasmic		Cytoplasmic	J
Q72TP7	LIC10970	Acyl-CoA dehydrogenase	LIC_10970	2562700000	1100800000	99268000	42108000	221020000	745070000	354380000	122030000	52421000	4727000	2005100	10525000	35480000	16875000	6	Cytoplasmic	Cytoplasmic	Cytoplasmic	Cytoplasmic		Cytoplasmic	C
Q72N71	LIC12966	LipL41	lipL41 LIC_12966	2414100000	232550000	492540000	31641000	316650000	836390000	504370000	120710000	11628000	24627000	1582000	15833000	41819000	25218000	6	Unknown	Cytoplasmic	OuterMembrane	Unknown	OMPS	OuterMembrane	X
Q72NM1	LIC12812	Serine protease MucD	mucD LIC_12812	1676500000	312390000	96221000	36234000	236190000	530820000	464590000	111760000	20826000	6414700	2415600	15746000	35388000	30973000	6	Periplasmic	Periplasmic	Unknown	Periplasmic		Periplasmic	O
Q72VI3	LIC10314	P83/100	LIC_10314	2505700000	344430000	104780000	18510000	487120000	790830000	759980000	104400000	14351000	4365700	771250	20297000	32951000	31666000	6	Unknown	OuterMembrane	Cytoplasmic	Unknown	OMPS	OuterMembrane	S
Q72SM5	LIC11354	S-adenosylmethionine synthase (AdoMet synthase) (EC 2.5.1.6) (MAT) (Methionine adenosyltransferase)	metK LIC_11354	1832800000	648690000	100580000	53700000	194600000	478620000	356630000	101820000	36038000	5588000	2983400	10811000	26590000	19813000	6	Cytoplasmic	Cytoplasmic	Cytoplasmic	Cytoplasmic		Cytoplasmic	H
Q72TL5	LIC11003	LipL71	lipL71 LIC_11003	2819500000	731440000	59918000	69234000	412020000	878440000	668440000	97224000	25222000	2066100	2387400	14208000	30291000	23050000	6	OuterMembrane	OuterMembrane	OuterMembrane	OuterMembrane	OMP	OuterMembrane	X
Q72PK8	LIC12463	Translation initiation factor IF-3	infC LIC_12463	842410000	54204000	10465000	1617200	213860000	371760000	190500000	93601000	6022700	1162700	179690	23762000	41307000	21167000	6	Cytoplasmic	Cytoplasmic	Cytoplasmic	Cytoplasmic		Cytoplasmic	J
Q72SR5	LIC11310	Bacterioferritin (EC 1.16.3.1)	bfr LIC_11310	1103200000	479370000	68570000	28967000	116970000	191780000	217500000	91929000	39948000	5714200	2413900	9747200	15981000	18125000	6	Cytoplasmic	Cytoplasmic	Cytoplasmic	Cytoplasmic		Cytoplasmic	P
Q72NI8	LIC12846	DNA-directed RNA polymerase subunit alpha (RNAP subunit alpha) (EC 2.7.7.6) (RNA polymerase subunit alpha) (Transcriptase subunit alpha)	rpoA LIC_12846	1323900000	123450000	51825000	47187000	255860000	464780000	380780000	82742000	7715700	3239100	2949200	15991000	29049000	23798000	6	Cytoplasmic	Cytoplasmic	Cytoplasmic	Cytoplasmic		Cytoplasmic	K
Q72UA7	LIC10754	DNA-directed RNA polymerase subunit beta' (RNAP subunit beta') (EC 2.7.7.6) (RNA polymerase subunit beta') (Transcriptase subunit beta')	rpoC LIC_10754	6635100000	416450000	2355300000	77832000	658930000	2274900000	851670000	79941000	5017500	28377000	937740	7938900	27409000	10261000	6	Cytoplasmic	Cytoplasmic	Cytoplasmic	Cytoplasmic		Cytoplasmic	K
Q72MW8	LIC13071	YbhB/YbcL family Raf kinase inhibitor-like protein	LIC_13071	547440000	71378000	4089800	9702100	105430000	160850000	195990000	78206000	10197000	584250	1386000	15061000	22979000	27998000	6	Periplasmic	Periplasmic	InnerMembrane	Periplasmic		Periplasmic	S
Q72QS7	LIC12032	Catalase (EC 1.11.1.6)	katE LIC_12032	1997300000	206950000	113590000	24749000	283520000	740340000	628110000	73973000	7664900	4207000	916630	10501000	27420000	23263000	6	Periplasmic	Periplasmic	Cytoplasmic	Periplasmic		Periplasmic	C
Q72PM2	LIC12447	30S ribosomal protein S1	rpsA LIC_12447	2001800000	347310000	44326000	15386000	323810000	751460000	519470000	66725000	11577000	1477500	512850	10794000	25049000	17316000	6	Cytoplasmic	Cytoplasmic	Cytoplasmic	Cytoplasmic		Cytoplasmic	J
Q72SE1	LIC11442	Four-helix bundle copper-binding protein	LIC_11442	556640000	87743000	12415000	31159000	107760000	178550000	139010000	61849000	9749300	1379400	3462100	11974000	19838000	15446000	6	Unknown	Periplasmic	Cytoplasmic	Unknown		Unknown	X
Q72WC6	LIC10011	LipL21	lipL21 LIC_10011	432190000	341980000	49479000	19147000	5654800	13776000	2153600	61742000	48855000	7068500	2735200	807830	1968000	307650	6	Periplasmic	Periplasmic	Periplasmic	Periplasmic	OMPS	OuterMembrane	X
Q72QB7	LIC12195	Transketolase	LIC_12195	878410000	150140000	34387000	16481000	97042000	407030000	173330000	58561000	10009000	2292500	1098700	6469500	27136000	11555000	6	Cytoplasmic	Cytoplasmic	Cytoplasmic	Cytoplasmic		Cytoplasmic	G
Q72MN9	LIC13154	Acyl-[acyl carrier protein]--UDP-N-acetylglucosamine O-acyltransferase	lpxA LIC_13154	575030000	223610000	36059000	11759000	60600000	144800000	98200000	57503000	22361000	3605900	1175900	6060000	14480000	9820000	6	Cytoplasmic	Cytoplasmic	Cytoplasmic	Cytoplasmic		Cytoplasmic	I
Q72TL2	LIC11006	Transcriptional regulator (FUR family)	LIC_11006	511130000	20295000	3201200	153450	69497000	333080000	84908000	56792000	2255000	355690	17049	7721900	37009000	9434200	6	Cytoplasmic	Cytoplasmic	Cytoplasmic	Cytoplasmic		Cytoplasmic	P
Q72VX0	LIC10175	Tail sheath protein	LIC_10175	1525500000	693920000	84614000	32233000	99989000	320770000	294020000	56502000	25701000	3133800	1193800	3703300	11880000	10890000	6	Cytoplasmic	Cytoplasmic	Extracellular	Cytoplasmic		Cytoplasmic	X
Q72NG5	LIC12869	30S ribosomal protein S19	rpsS LIC_12869	331340000	17851000	6057300	1843700	45486000	110210000	149890000	55223000	2975200	1009600	307280	7580900	18368000	24982000	6	Cytoplasmic	Periplasmic	Cytoplasmic	Cytoplasmic		Cytoplasmic	J
Q72W45	LIC10095	Secreted protein	LIC_10095	219590000	206500000	0	0	3273200	6219400	3601100	54898000	51624000	0	0	818310	1554900	900280	4	Unknown	Cytoplasmic	Cytoplasmic	Cytoplasmic		Cytoplasmic	X
Q72NK5	LIC12829	Citrate synthase	gltA LIC_12829	1002100000	117690000	27006000	6866200	187690000	293700000	369120000	50104000	5884700	1350300	343310	9384600	14685000	18456000	6	Cytoplasmic	Cytoplasmic	Cytoplasmic	Cytoplasmic		Cytoplasmic	H
Q72Q67	LIC12245	RNA-binding protein Hfq	hfq LIC_12245	247180000	34809000	471670	1436400	14903000	133300000	62265000	49436000	6961800	94335	287290	2980600	26659000	12453000	6	Cytoplasmic	Cytoplasmic	Cytoplasmic	Cytoplasmic		Cytoplasmic	J
Q72PA1	LIC12574	Succinate--CoA ligase [ADP-forming] subunit alpha (EC 6.2.1.5) (Succinyl-CoA synthetase subunit alpha) (SCS-alpha)	sucD LIC_12574	654490000	375630000	43059000	32373000	35953000	92755000	74711000	46749000	26831000	3075700	2312400	2568100	6625400	5336500	6	Cytoplasmic	Cytoplasmic	Cytoplasmic	Cytoplasmic		Cytoplasmic	C
Q72UB9	LIC10740	N-acetylmuramoyl-L-alanine amidase	LIC_10740	692950000	52635000	88541000	0	174580000	243780000	133410000	46196000	3509000	5902700	0	11639000	16252000	8894200	5	Cytoplasmic	Cytoplasmic	InnerMembrane	Cytoplasmic		Cytoplasmic	X
Q72VV5	LIC10191	Peptidoglycan associated cytoplasmic membrane protein	LIC_10191	500260000	291710000	64771000	21956000	17256000	60584000	43978000	45478000	26519000	5888300	1996000	1568700	5507600	3998000	6	Unknown	Periplasmic	Periplasmic	Periplasmic	OMPS	OuterMembrane	M
Q72M90	LIC13300	3-hydroxyacyl-CoA dehydrogenase	fadB LIC_13300	1059700000	287890000	142510000	31848000	95954000	182620000	318910000	44156000	11995000	5938000	1327000	3998100	7609300	13288000	6	Cytoplasmic	Cytoplasmic	Cytoplasmic	Cytoplasmic		Cytoplasmic	I
Q72M44	LIC13347	DNA topoisomerase (ATP-hydrolyzing) (EC 5.6.2.2)	LIC_13347	913000000	28172000	6552500	5094400	78448000	178680000	616060000	43476000	1341500	312020	242590	3735600	8508500	29336000	6	Cytoplasmic	Cytoplasmic	Cytoplasmic	Cytoplasmic		Cytoplasmic	L
Q72UA8	LIC10753	DNA-directed RNA polymerase subunit beta (RNAP subunit beta) (EC 2.7.7.6) (RNA polymerase subunit beta) (Transcriptase subunit beta)	rpoB LIC_10753	2910900000	198620000	74728000	78629000	499130000	1069400000	990390000	42807000	2920800	1098900	1156300	7340200	15726000	14565000	6	Cytoplasmic	Cytoplasmic	Cytoplasmic	Cytoplasmic		Cytoplasmic	K
Q72R63	LIC11885	Putative lipoprotein	LIC_11885	984660000	90720000	191880000	38028000	131340000	225570000	307120000	39386000	3628800	7675200	1521100	5253600	9022800	12285000	6	Unknown	OuterMembrane	Periplasmic	Unknown	OMPS	OuterMembrane	X
Q72NH6	LIC12858	50S ribosomal protein L6	rplF LIC_12858	424170000	71034000	16814000	52263000	38142000	138820000	107100000	38561000	6457600	1528500	4751200	3467500	12620000	9736000	6	Cytoplasmic	Cytoplasmic	Cytoplasmic	Cytoplasmic		Cytoplasmic	J
Q72QH2	LIC12141	Galactowaldenase (UDP-galactose 4-epimerase)	LIC_12141	766380000	89309000	29969000	12522000	106010000	270000000	258580000	38319000	4465500	1498400	626100	5300500	13500000	12929000	6	Cytoplasmic	Cytoplasmic	Cytoplasmic	Cytoplasmic		Cytoplasmic	M
P61975	LIC11781	Malate dehydrogenase (EC 1.1.1.37)	mdh LIC_11781	570330000	106560000	25082000	7702000	63988000	170270000	196730000	38022000	7104200	1672200	513460	4265900	11351000	13115000	6	Unknown	Cytoplasmic	Cytoplasmic	Cytoplasmic		Cytoplasmic	C
Q72ME4	LIC13244	Isocitrate dehydrogenase [NADP] (EC 1.1.1.42)	icdA LIC_13244	774910000	382360	0	801510	165730000	240700000	367290000	36900000	18208	0	38167	7891800	11462000	17490000	5	Cytoplasmic	Cytoplasmic	Cytoplasmic	Cytoplasmic		Cytoplasmic	C
Q72NG9	LIC12865	50S ribosomal protein L29	rpmC LIC_12865	73179000	48430000	1033000	1111200	1851900	8747600	12005000	36589000	24215000	516520	555600	925960	4373800	6002300	6	Unknown	Cytoplasmic	Cytoplasmic	Cytoplasmic		Cytoplasmic	X
Q72VD5	LIC10363	Isovaleryl-CoA dehydrogenase	ivd LIC_10363	609170000	83842000	15199000	26434000	126200000	243210000	114280000	35833000	4931900	894070	1554900	7423500	14307000	6722500	6	Cytoplasmic	Cytoplasmic	Cytoplasmic	Cytoplasmic		Cytoplasmic	C
Q72QM3	LIC12090	Glyceraldehyde-3-phosphate dehydrogenase (EC 1.2.1.-)	gapA LIC_12090	564120000	27879000	2028700	207370	117610000	267050000	149340000	35257000	1742500	126790	12961	7350300	16691000	9333900	6	Cytoplasmic	Cytoplasmic	Cytoplasmic	Cytoplasmic		Cytoplasmic	G
Q72NV4	LIC12725	3-hydroxybutyryl-CoA dehydratase	LIC_12725	598220000	27902000	8047900	2291600	105010000	305780000	149190000	35189000	1641300	473410	134800	6176800	17987000	8775700	6	Cytoplasmic	Cytoplasmic	Cytoplasmic	Cytoplasmic		Cytoplasmic	I
Q72VD8	LIC10360	Electron transfer flavoprotein alpha-subunit	etfA LIC_10360	571620000	267480000	60915000	40176000	35986000	113370000	53694000	33625000	15734000	3583300	2363300	2116800	6668700	3158500	6	Unknown	Cytoplasmic	Cytoplasmic	Cytoplasmic		Cytoplasmic	C
Q72LZ6	LIC13397	Phosphodiesterase	phoD LIC_13397	726430000	205780000	19595000	5121700	112600000	203250000	180080000	33020000	9353800	890680	232800	5118400	9238700	8185500	6	Extracellular	OuterMembrane	Cytoplasmic	Unknown		Unknown	P
Q72T27	LIC11194	Putative citrate lyase	LIC_11194	557540000	39893000	2659000	17956000	117380000	212490000	167160000	32796000	2346700	156410	1056200	6904500	12499000	9833000	6	Cytoplasmic	Cytoplasmic	Cytoplasmic	Cytoplasmic		Cytoplasmic	G
Q72PR0	LIC12407	Putative glutamine synthetase protein	glnA LIC_12407	750220000	47606000	5749200	67355000	153130000	260100000	216270000	32618000	2069800	249970	2928500	6657700	11309000	9403200	6	Cytoplasmic	Periplasmic	Cytoplasmic	Cytoplasmic		Cytoplasmic	E
Q72VP3	LIC10253	Alcohol dehydrogenase	LIC_10253	547400000	464040000	0	442660	19137000	39727000	24053000	32200000	27297000	0	26039	1125700	2336900	1414900	5	Cytoplasmic	Periplasmic	Cytoplasmic	Cytoplasmic		Cytoplasmic	C
Q72U14	LIC10850	30S ribosomal protein S2	rpsB LIC_10850	479750000	126420000	57369000	19614000	63164000	142800000	70390000	31983000	8427700	3824600	1307600	4211000	9519800	4692700	6	Cytoplasmic	Cytoplasmic	Cytoplasmic	Cytoplasmic		Cytoplasmic	J
Q72NI5	LIC12849	30S ribosomal protein S13	rpsM LIC_12849	249980000	36812000	19817000	8225100	52342000	57160000	75628000	31248000	4601500	2477100	1028100	6542700	7145000	9453400	6	Cytoplasmic	Cytoplasmic	Cytoplasmic	Cytoplasmic		Cytoplasmic	J
Q72SH4	LIC11408	Tetratricopeptide repeat protein	LIC_11408	765380000	125480000	22451000	14075000	125850000	269070000	208460000	30615000	5019400	898050	563000	5033900	10763000	8338300	6	Cytoplasmic	Cytoplasmic	Cytoplasmic	Cytoplasmic		Cytoplasmic	S
Q72UB0	LIC10751	50S ribosomal protein L10	rplJ LIC_10751	240680000	19257000	13435000	10431000	29665000	138740000	29153000	30085000	2407100	1679300	1303900	3708200	17343000	3644200	6	Cytoplasmic	Cytoplasmic	Cytoplasmic	Cytoplasmic		Cytoplasmic	J
Q72LR3	LIC13490	Ribosomal RNA small subunit methyltransferase G (EC 2.1.1.-) (16S rRNA 7-methylguanosine methyltransferase) (16S rRNA m7G methyltransferase)	rsmG LIC_13490	443300000	274080000	92263000	3078700	18687000	51874000	3312200	29553000	18272000	6150900	205250	1245800	3458200	220820	6	Cytoplasmic	Cytoplasmic	Cytoplasmic	Cytoplasmic		Cytoplasmic	X
Q72NG4	LIC12870	50S ribosomal protein L2	rplB LIC_12870	501680000	189740000	20730000	11155000	24296000	155730000	100030000	29510000	11161000	1219400	656200	1429200	9160700	5883900	6	Cytoplasmic	Extracellular	Cytoplasmic	Cytoplasmic		Cytoplasmic	J
Q72R32	LIC11919	Inosine-5'-monophosphate dehydrogenase (IMP dehydrogenase) (IMPD) (IMPDH) (EC 1.1.1.205)	guaB LIC_11919	696310000	70869000	26922000	10351000	163800000	218770000	205590000	29013000	2952900	1121800	431290	6825100	9115600	8566500	6	Cytoplasmic	Cytoplasmic	Cytoplasmic	Cytoplasmic		Cytoplasmic	F
Q72QL1	LIC12102	Arginine--tRNA ligase (EC 6.1.1.19) (Arginyl-tRNA synthetase) (ArgRS)	argS LIC_12102	977300000	187780000	70445000	33527000	102590000	503840000	79114000	28744000	5523100	2071900	986100	3017500	14819000	2326900	6	Cytoplasmic	Cytoplasmic	Cytoplasmic	Cytoplasmic		Cytoplasmic	J
Q72QU2	LIC12017	Chaperone protein ClpB	clpB LIC_12017	1355000000	260000000	124170000	31364000	182760000	610240000	146470000	28229000	5416700	2587000	653420	3807400	12713000	3051500	6	Cytoplasmic	Cytoplasmic	Cytoplasmic	Cytoplasmic		Cytoplasmic	O
Q72V68	LIC10434	Cytochrome C	LIC_10434	163560000	5084500	8496500	2568500	26123000	64472000	56812000	27259000	847410	1416100	428080	4353800	10745000	9468700	6	Unknown	Periplasmic	Cytoplasmic	Unknown		Unknown	X
Q72TK9	LIC11009	DUF3108 domain-containing protein	LIC_11009	379900000	311320000	17681000	26131000	3371400	18912000	2482900	27136000	22237000	1262900	1866500	240820	1350800	177350	6	Unknown	OuterMembrane	Cytoplasmic	Unknown	OMPS	OuterMembrane	X
Q72PM5	LIC12444	50S ribosomal protein L32	rpmF LIC_12444	106230000	40659000	23022000	5376000	3298000	19368000	14505000	26557000	10165000	5755500	1344000	824500	4841900	3626400	6	Cytoplasmic	Cytoplasmic	Periplasmic	Cytoplasmic		Cytoplasmic	J
Q72VF8	LIC10339	Hemolysin B	tlyB LIC_10339	1114100000	188550000	29597000	33797000	205300000	308100000	348770000	26527000	4489400	704700	804690	4888100	7335800	8304200	6	Cytoplasmic	Cytoplasmic	Cytoplasmic	Cytoplasmic		Cytoplasmic	O
Q72QK3	LIC12110	50S ribosomal protein L9	rplI LIC_12110	229170000	114030000	41049000	46839000	5364100	5362500	16516000	25463000	12671000	4561000	5204300	596010	595840	1835100	6	Cytoplasmic	Cytoplasmic	Cytoplasmic	Cytoplasmic		Cytoplasmic	J
Q72SH6	LIC11406	Phage protein	LIC_11406	101530000	31686000	6378500	2284400	9983000	28466000	22728000	25382000	7921600	1594600	571100	2495800	7116500	5682100	6	Unknown	Cytoplasmic	Cytoplasmic	Cytoplasmic		Cytoplasmic	X
Q72TP4	LIC10973	Outer membrane protein	ompL1 LIC_10973	380520000	135980000	79040000	19404000	25997000	93756000	26335000	25368000	9065700	5269300	1293600	1733100	6250400	1755700	6	Unknown	Extracellular	OuterMembrane	Unknown	OMPS	OuterMembrane	X
Q72SG0	LIC11423	Glycine rich RNA-binding protein	LIC_11423	201880000	79805000	11715000	2502400	22361000	50891000	34608000	25235000	9975600	1464400	312790	2795100	6361300	4326000	6	Unknown	Extracellular	Cytoplasmic	Unknown		Unknown	S
Q72P40	LIC12636	Transcription termination factor Rho (EC 3.6.4.-) (ATP-dependent helicase Rho)	rho LIC_12636	677690000	209680000	36760000	12845000	49828000	189810000	178780000	25100000	7765800	1361500	475760	1845500	7029800	6621400	6	Cytoplasmic	Cytoplasmic	Cytoplasmic	Cytoplasmic		Cytoplasmic	K
Q72RL7	LIC11728	N-acetylmuramoyl-L-alanine amidase	LIC_11728	236030000	71094000	10825000	1876700	40449000	53658000	58124000	23603000	7109400	1082500	187670	4044900	5365800	5812400	6	Cytoplasmic	Periplasmic	Cytoplasmic	Cytoplasmic		Cytoplasmic	M
P61669	LIC11774	DNA mismatch repair protein MutS	mutS LIC_11774	1154900000	386600000	177510000	2203000	321990000	66635000	200000000	23570000	7889900	3622700	44958	6571200	1359900	4081600	6	Cytoplasmic	Cytoplasmic	Cytoplasmic	Cytoplasmic		Cytoplasmic	L
Q72W52	LIC10088	SGNH/GDSL hydrolase family protein	LIC_10088	399850000	357600000	9057700	11643000	2686200	15123000	3745300	23521000	21035000	532800	684880	158010	889600	220310	6	Unknown	Periplasmic	Extracellular	Unknown		Unknown	E
Q72NG0	LIC12874	30S ribosomal protein S10	rpsJ LIC_12874	115520000	24074000	5224500	4799400	7977600	35706000	37739000	23104000	4814900	1044900	959880	1595500	7141300	7547800	6	Cytoplasmic	Cytoplasmic	Unknown	Cytoplasmic		Cytoplasmic	J
Q72NH1	LIC12863	50S ribosomal protein L14	rplN LIC_12863	160740000	28269000	19122000	7846800	25195000	35122000	45190000	22964000	4038400	2731700	1121000	3599300	5017400	6455700	6	Cytoplasmic	Cytoplasmic	Cytoplasmic	Cytoplasmic		Cytoplasmic	J
Q72VQ9	LIC10237	Cyclic nucleotide binding protein	LIC_10237	500910000	49197000	12267000	8780100	50502000	180340000	199830000	22769000	2236200	557590	399090	2295500	8197200	9083000	6	Cytoplasmic	Cytoplasmic	Cytoplasmic	Cytoplasmic		Cytoplasmic	T
Q72UA1	LIC10760	YceI domain-containing protein	LIC_10760	287610000	5505900	12507000	7846600	64781000	96667000	100300000	22124000	423530	962050	603580	4983100	7435900	7715600	6	Unknown	Extracellular	Periplasmic	Unknown		Unknown	S
Q72US9	LIC10578	HEAT repeat protein	LIC_10578	548230000	48948000	21737000	2082600	79974000	311420000	84071000	21929000	1957900	869470	83303	3198900	12457000	3362800	6	Cytoplasmic	OuterMembrane	OuterMembrane	OuterMembrane		OuterMembrane	X
Q72PC1	LIC12551	Acyl-CoA dehydrogenase	acd3 LIC_12551	672620000	59377000	11677000	6802500	102800000	289520000	202440000	21697000	1915400	376660	219440	3316300	9339300	6530400	6	Cytoplasmic	Cytoplasmic	Cytoplasmic	Cytoplasmic		Cytoplasmic	C
Q72PA2	LIC12573	Succinate--CoA ligase [ADP-forming] subunit beta (EC 6.2.1.5) (Succinyl-CoA synthetase subunit beta) (SCS-beta)	sucC LIC_12573	581980000	317370000	58810000	22603000	33519000	105440000	44243000	21555000	11754000	2178100	837140	1241500	3905000	1638600	6	Cytoplasmic	Cytoplasmic	Cytoplasmic	Cytoplasmic		Cytoplasmic	C
Q72NH3	LIC12861	50S ribosomal protein L5	rplE LIC_12861	233710000	59971000	25572000	8308200	20810000	68069000	50986000	21247000	5451900	2324700	755290	1891800	6188100	4635100	6	Cytoplasmic	Cytoplasmic	Cytoplasmic	Cytoplasmic		Cytoplasmic	J
Q72UA0	LIC10761	50S ribosomal protein L13	rplM LIC_10761	124680000	24536000	12519000	8647000	5440600	50283000	23253000	20780000	4089300	2086500	1441200	906770	8380500	3875500	6	Cytoplasmic	Periplasmic	Cytoplasmic	Cytoplasmic		Cytoplasmic	J
Q72QZ7	LIC11955	DNA primase	LIC_11955	119060000	37021000	4807900	4928600	14054000	33953000	24295000	19843000	6170100	801310	821440	2342400	5658900	4049200	6	Unknown	Cytoplasmic	Extracellular	Unknown		Unknown	X
Q72M00	LIC13393	Ketol-acid reductoisomerase (NADP(+)) (KARI) (EC 1.1.1.86) (Acetohydroxy-acid isomeroreductase) (AHIR) (Alpha-keto-beta-hydroxylacyl reductoisomerase) (Ketol-acid reductoisomerase type 1) (Ketol-acid reductoisomerase type I)	ilvC LIC_13393	354900000	220980000	22656000	7995600	19090000	32265000	51916000	19717000	12276000	1258700	444200	1060600	1792500	2884200	6	Cytoplasmic	Cytoplasmic	Cytoplasmic	Cytoplasmic		Cytoplasmic	X
Q72NQ9	LIC12771	Gamma-glutamyl phosphate reductase (GPR) (EC 1.2.1.41) (Glutamate-5-semialdehyde dehydrogenase) (Glutamyl-gamma-semialdehyde dehydrogenase) (GSA dehydrogenase)	proA LIC_12771	530820000	5547200	477830000	758330	2759900	12716000	31210000	19660000	205450	17697000	28086	102220	470950	1155900	6	Cytoplasmic	Cytoplasmic	Cytoplasmic	Cytoplasmic		Cytoplasmic	E
Q72Q11	LIC12303	Carboxy-terminal processing protease	LIC_12303	549250000	27392000	17820000	221240	79408000	305710000	118700000	19616000	978280	636420	7901.5	2836000	10918000	4239100	6	Cytoplasmic	OuterMembrane	Cytoplasmic	Cytoplasmic		Cytoplasmic	M
Q72U73	LIC10789	Transcription elongation factor GreA (Transcript cleavage factor GreA)	greA LIC_10789	1111700000	254490000	44857000	35810000	187080000	352170000	237250000	19503000	4464700	786960	628250	3282200	6178400	4162200	6	Cytoplasmic	Cytoplasmic	Cytoplasmic	Cytoplasmic		Cytoplasmic	X
Q72NN7	LIC12795	Acetyl-CoA acetyltransferase	LIC_12795	484460000	308620000	33195000	57320000	11171000	35802000	38344000	19378000	12345000	1327800	2292800	446830	1432100	1533700	6	Cytoplasmic	Cytoplasmic	Cytoplasmic	Cytoplasmic		Cytoplasmic	I
Q72PN0	LIC12438	Transcriptional regulator	LIC_12438	173520000	35238000	8434000	3640000	14884000	71189000	40137000	19280000	3915400	937110	404440	1653800	7909900	4459700	6	Unknown	Cytoplasmic	Extracellular	Unknown		Unknown	X
Q72NX6	LIC12702	30S ribosomal protein S15	rpsO LIC_12702	96353000	14492000	3734500	1333600	13127000	45794000	17871000	19271000	2898400	746900	266720	2625500	9158800	3574200	6	Cytoplasmic	Cytoplasmic	Cytoplasmic	Cytoplasmic		Cytoplasmic	J
Q72SH7	LIC11405	Helicase C-terminal domain protein	LIC_11405	824230000	63360000	25659000	2212800	91721000	331180000	310100000	19168000	1473500	596720	51460	2133000	7701800	7211700	6	Cytoplasmic	Cytoplasmic	Cytoplasmic	Cytoplasmic		Cytoplasmic	X
Q72QL9	LIC12094	Triosephosphate isomerase (TIM) (TPI) (EC 5.3.1.1) (Triose-phosphate isomerase)	tpiA LIC_12094	247540000	28554000	9937000	8459800	25651000	141810000	33129000	19042000	2196500	764390	650750	1973200	10909000	2548400	6	Cytoplasmic	OuterMembrane	Cytoplasmic	Cytoplasmic		Cytoplasmic	F
P62217	LIC11745	Protein RecA (Recombinase A)	recA LIC_11745	396320000	54265000	16073000	12778000	65003000	117860000	130340000	18872000	2584000	765370	608470	3095400	5612400	6206500	6	Cytoplasmic	Cytoplasmic	Cytoplasmic	Cytoplasmic		Cytoplasmic	L
Q72NI6	LIC12848	30S ribosomal protein S11	rpsK LIC_12848	55530000	20486000	9809600	2123600	5691500	7416900	10002000	18510000	6828800	3269900	707850	1897200	2472300	3334100	6	Cytoplasmic	Cytoplasmic	Cytoplasmic	Cytoplasmic		Cytoplasmic	J
Q72PB1	LIC12561	Secreted protein	LIC_12561	220680000	1675600	8566300	354950	190820000	5612000	13660000	18390000	139630	713860	29579	15901000	467670	1138400	6	Unknown	Periplasmic	OuterMembrane	Unknown		Unknown	X
Q72V55	LIC10448	30S ribosomal protein S20	rpsT LIC_10448	55161000	0	568310	158960	12691000	22741000	19002000	18387000	0	189440	52986	4230300	7580300	6334000	5	Cytoplasmic	Periplasmic	Cytoplasmic	Cytoplasmic		Cytoplasmic	J
Q72UQ1	LIC10606	DNA-binding stress protein	dps LIC_10606	182180000	460450	887670	2888700	33664000	102840000	41444000	18218000	46045	88767	288870	3366400	10284000	4144400	6	Cytoplasmic	Cytoplasmic	Cytoplasmic	Cytoplasmic		Cytoplasmic	P
Q72UU9	LIC10558	Lipoprotein	LIC_10558	126000000	25234000	6290900	2069200	14265000	52227000	25910000	17999000	3604800	898700	295610	2037800	7461000	3701400	6	Cytoplasmic	Cytoplasmic	InnerMembrane	Cytoplasmic		Cytoplasmic	X
Q75FW3	LIC20068	3-dehydroquinate synthase (DHQS) (EC 4.2.3.4)	aroB LIC_20068	356650000	289010000	7459700	58028000	0	2150600	0	17833000	14451000	372990	2901400	0	107530	0	4	Cytoplasmic	Cytoplasmic	Cytoplasmic	Cytoplasmic		Cytoplasmic	E
Q72U65	LIC10799	Enoyl-CoA hydratase	LIC_10799	279500000	0	624020	105820	34928000	191670000	52174000	17469000	0	39001	6613.7	2183000	11980000	3260900	5	Cytoplasmic	OuterMembrane	Unknown	Unknown		Unknown	X
Q72NG8	LIC12866	50S ribosomal protein L16	rplP LIC_12866	102590000	44819000	24866000	5371200	4435000	12064000	11033000	17098000	7469800	4144300	895210	739170	2010700	1838800	6	Cytoplasmic	Cytoplasmic	Cytoplasmic	Cytoplasmic		Cytoplasmic	J
Q72QB4	LIC12198	Aminotransferase	LIC_12198	340370000	106440000	8244500	27359000	31209000	99775000	67344000	17018000	5321900	412230	1367900	1560500	4988700	3367200	6	Cytoplasmic	Cytoplasmic	Cytoplasmic	Cytoplasmic		Cytoplasmic	E
Q72M89	LIC13301	3-ketoacyl-CoA thiolase	LIC_13301	356950000	71161000	46948000	22747000	44668000	85968000	85460000	16998000	3388600	2235600	1083200	2127000	4093700	4069500	6	Unknown	Cytoplasmic	Cytoplasmic	Cytoplasmic		Cytoplasmic	I
Q72PC6	LIC12545	Outer membrane lipoprotein carrier protein	lolA LIC_12545	215530000	23334000	34854000	7810700	26842000	62791000	59900000	16579000	1795000	2681100	600830	2064800	4830100	4607700	6	Unknown	OuterMembrane	InnerMembrane	Unknown		Unknown	X
Q72Q63	LIC12250	Carboxy-terminal processing protease	LIC_12250	536840000	71943000	32006000	9532700	58329000	242540000	122490000	16268000	2180100	969890	288870	1767500	7349700	3711900	6	Cytoplasmic	Cytoplasmic	Extracellular	Cytoplasmic		Cytoplasmic	M
Q72PE2	LIC12529	Sulfate ABC transporter periplasmic sulphate-binding protein	LIC_12529	305170000	7533700	0	195130	62774000	122260000	112410000	16062000	396510	0	10270	3303900	6435000	5916100	5	Periplasmic	Cytoplasmic	Periplasmic	Periplasmic		Periplasmic	P
Q72NI0	LIC12854	50S ribosomal protein L15	rplO LIC_12854	124890000	38918000	14741000	9089000	8062900	34942000	19134000	15611000	4864800	1842700	1136100	1007900	4367700	2391700	6	Cytoplasmic	Periplasmic	Cytoplasmic	Cytoplasmic		Cytoplasmic	J
G1UB65	LIC10465	Ig-like repeat domain protein 1	ligA LIC_10465	789310000	720040000	21110000	7256100	1827000	25267000	13807000	15179000	13847000	405950	139540	35134	485910	265520	6	Unknown	Extracellular	OuterMembrane	Unknown	OMPS	OuterMembrane	N
Q72NG3	LIC12871	50S ribosomal protein L23	rplW LIC_12871	75329000	0	9208300	939250	449980	60048000	4683700	15066000	0	1841700	187850	89996	12010000	936740	5	Unknown	Cytoplasmic	Cytoplasmic	Cytoplasmic		Cytoplasmic	J
Q72QK2	LIC12111	30S ribosomal protein S18	rpsR LIC_12111	59118000	6516100	4440900	4253100	8280000	15555000	20073000	14779000	1629000	1110200	1063300	2070000	3888800	5018200	6	Cytoplasmic	Cytoplasmic	Cytoplasmic	Cytoplasmic		Cytoplasmic	J
Q72TJ6	LIC11025	Anti-sigma factor antagonist	LIC_11025	102890000	165320	446110	0	28070000	28816000	45397000	14699000	23617	63730	0	4010100	4116500	6485400	5	Cytoplasmic	Cytoplasmic	Unknown	Cytoplasmic		Cytoplasmic	T
Q72UB1	LIC10750	50S ribosomal protein L1	rplA LIC_10750	161510000	30554000	18334000	6628200	14009000	23060000	68929000	14683000	2777600	1666700	602570	1273600	2096400	6266300	6	Cytoplasmic	Periplasmic	Cytoplasmic	Cytoplasmic		Cytoplasmic	J
Q72V62	LIC10440	Nitrogen regulatory protein pII	glnB LIC_10440	87436000	19636000	6655200	2126100	21252000	17020000	20748000	14573000	3272600	1109200	354360	3542000	2836600	3457900	6	Cytoplasmic	Cytoplasmic	Cytoplasmic	Cytoplasmic		Cytoplasmic	K
Q72NG2	LIC12872	50S ribosomal protein L4	rplD LIC_12872	186200000	31154000	8927000	8733400	42304000	80643000	14437000	14323000	2396400	686690	671800	3254100	6203300	1110500	6	Cytoplasmic	Periplasmic	Cytoplasmic	Cytoplasmic		Cytoplasmic	J
Q72U92	LIC10769	Processing metalloprotease	LIC_10769	514220000	14257000	0	2135600	97483000	249710000	150630000	14284000	396030	0	59322	2707900	6936400	4184200	5	Cytoplasmic	OuterMembrane	InnerMembrane	Unknown		Unknown	X
Q72TK3	LIC11016	Adenylosuccinate lyase (ASL) (EC 4.3.2.2) (Adenylosuccinase)	purB LIC_11016	381650000	482830	0	10896000	85197000	132750000	152330000	14135000	17883	0	403550	3155500	4916600	5641900	5	Cytoplasmic	Cytoplasmic	Cytoplasmic	Cytoplasmic		Cytoplasmic	F
Q72P44	LIC12632	Sphingomyelinase C 1 (EC 3.1.4.12) (Sphingomyelin phosphodiesterase 1) (SMase 1)	sph1 LIC_12632	420270000	255860000	23123000	16564000	41451000	42211000	41058000	14009000	8528800	770760	552120	1381700	1407000	1368600	6	Extracellular	OuterMembrane	OuterMembrane	OuterMembrane		OuterMembrane	S
Q72NH5	LIC12859	30S ribosomal protein S8	rpsH LIC_12859	80485000	3083000	3163300	2165700	17301000	32808000	21964000	13414000	513840	527210	360940	2883500	5468000	3660700	6	Cytoplasmic	Cytoplasmic	Cytoplasmic	Cytoplasmic		Cytoplasmic	J
Q72UA6	LIC10755	30S ribosomal protein S12	rpsL LIC_10755	53649000	3094400	0	2327300	0	21187000	27041000	13412000	773610	0	581820	0	5296800	6760100	4	Cytoplasmic	Cytoplasmic	Unknown	Cytoplasmic		Cytoplasmic	J
Q72SM4	LIC11355	Transketolase	tkt LIC_11355	173120000	22982000	6482600	2874000	25725000	80265000	34786000	13317000	1767900	498660	221080	1978900	6174200	2675800	6	Cytoplasmic	Cytoplasmic	Cytoplasmic	Cytoplasmic		Cytoplasmic	G
Q72VS1	LIC10225	RNA polymerase ECF-type sigma factor	LIC_10225	198610000	67491000	1973400	2320300	20579000	77179000	29068000	13241000	4499400	131560	154690	1371900	5145300	1937800	6	Cytoplasmic	Cytoplasmic	Cytoplasmic	Cytoplasmic		Cytoplasmic	X
Q72RS0	LIC11672	Enoyl-CoA hydratase	LIC_11672	169870000	16206000	4374000	1060100	18423000	64102000	65708000	13067000	1246600	336460	81543	1417100	4930900	5054500	6	Cytoplasmic	Cytoplasmic	Cytoplasmic	Cytoplasmic		Cytoplasmic	I
Q72RE6	LIC11799	Glycerol kinase	glpK LIC_11799	321500000	20141000	7677400	2216900	47078000	101480000	142910000	12860000	805630	307100	88675	1883100	4059300	5716300	6	Cytoplasmic	OuterMembrane	Cytoplasmic	Cytoplasmic		Cytoplasmic	F
Q72SP3	LIC11334	DUF541 domain-containing protein	LIC_11334	137640000	5693900	7369400	2382000	32643000	36881000	52672000	12513000	517630	669950	216550	2967600	3352800	4788300	6	Unknown	OuterMembrane	Cytoplasmic	Unknown		Unknown	X
Q72Q65	LIC12247	TIGR02300-like family protein	LIC_12247	73376000	22566000	7210200	0	7346300	26844000	9410700	12229000	3760900	1201700	0	1224400	4473900	1568400	5	Unknown	Cytoplasmic	Cytoplasmic	Cytoplasmic		Cytoplasmic	X
Q72SF7	LIC11426	Sigma factor regulatory protein	LIC_11426	253960000	49957000	0	753620	9295700	111140000	82813000	12093000	2378900	0	35887	442650	5292500	3943500	5	Cytoplasmic	Cytoplasmic	Cytoplasmic	Cytoplasmic		Cytoplasmic	X
Q72UC7	LIC10732	Bacterioferritin comigratory protein	LIC_10732	120800000	62711000	31520000	3287400	11576000	10245000	1464900	12080000	6271100	3152000	328740	1157600	1024500	146490	6	Cytoplasmic	Cytoplasmic	Cytoplasmic	Cytoplasmic		Cytoplasmic	O
Q72M63	LIC13328	Isocitrate dehydrogenase [NADP] (EC 1.1.1.42) (IDP) (NADP(+)-specific ICDH) (Oxalosuccinate decarboxylase)	LIC_13328	342250000	193210000	7248600	2359000	29383000	45624000	64428000	11802000	6662400	249950	81345	1013200	1573200	2221700	6	Cytoplasmic	Cytoplasmic	Unknown	Cytoplasmic		Cytoplasmic	X
Q72NI7	LIC12847	30S ribosomal protein S4	rpsD LIC_12847	160720000	73078000	10219000	7403700	16519000	19385000	34113000	11480000	5219800	729950	528830	1179900	1384600	2436600	6	Cytoplasmic	Cytoplasmic	Cytoplasmic	Cytoplasmic		Cytoplasmic	J
Q72T39	LIC11182	DUF773 domain-containing protein	LIC_11182	91674000	73241000	2755600	1290500	1028900	8861200	4496600	11459000	9155200	344450	161310	128620	1107600	562080	6	Periplasmic	Periplasmic	Cytoplasmic	Periplasmic		Periplasmic	X
Q72UV9	LIC10548	Type-4 uracil-DNA glycosylase (EC 3.2.2.27)	LIC_10548	159020000	95846000	49663000	305750	563410	1839900	10802000	11359000	6846200	3547300	21839	40244	131420	771600	6	Cytoplasmic	Cytoplasmic	Cytoplasmic	Cytoplasmic		Cytoplasmic	L
Q75FC4	LIC20270	DUF4476 domain-containing protein	LIC_20270	90042000	9614500	1467000	2611500	4532600	44938000	26879000	11255000	1201800	183370	326440	566570	5617200	3359900	6	Unknown	Periplasmic	Cytoplasmic	Unknown		Unknown	X
P62436	LIC10749	50S ribosomal protein L11	rplK LIC_10749	100660000	73373000	2256400	2247200	4347100	8820700	9612400	11184000	8152600	250720	249690	483020	980080	1068000	6	Cytoplasmic	Periplasmic	Cytoplasmic	Cytoplasmic		Cytoplasmic	J
Q72U93	LIC10768	Metalloprotease	LIC_10768	378750000	33953000	8358200	3769900	50920000	190950000	90805000	10822000	970100	238800	107710	1454800	5455600	2594400	6	Cytoplasmic	Cytoplasmic	Cytoplasmic	Cytoplasmic		Cytoplasmic	S
Q72Q80	LIC12232	Thymidylate synthase	thyX LIC_12232	258240000	47964000	1101700	54689000	20623000	67500000	66360000	10760000	1998500	45906	2278700	859310	2812500	2765000	6	Cytoplasmic	Cytoplasmic	Cytoplasmic	Cytoplasmic		Cytoplasmic	F
Q72S27	LIC11559	50S ribosomal protein L19	rplS LIC_11559	74787000	14296000	0	0	0	35220000	25271000	10684000	2042400	0	0	0	5031400	3610100	3	Cytoplasmic	Cytoplasmic	Cytoplasmic	Cytoplasmic		Cytoplasmic	J
Q72NG1	LIC12873	50S ribosomal protein L3	rplC LIC_12873	85327000	31329000	7517700	6827900	9315400	19093000	11244000	10666000	3916200	939720	853490	1164400	2386600	1405500	6	Cytoplasmic	Periplasmic	Cytoplasmic	Cytoplasmic		Cytoplasmic	J
Q72MC6	LIC13262	Amidophosphoribosyltransferase (ATase) (EC 2.4.2.14) (Glutamine phosphoribosylpyrophosphate amidotransferase) (GPATase)	purF LIC_13262	209140000	2013900	3285800	3304800	44791000	72371000	83374000	10457000	100700	164290	165240	2239500	3618600	4168700	6	Cytoplasmic	Cytoplasmic	Cytoplasmic	Cytoplasmic		Cytoplasmic	F
Q72RF5	LIC11790	Aminotransferase (EC 2.6.1.-)	aspC LIC_11790	187490000	8051100	370890	1174200	56723000	69440000	51726000	10416000	447280	20605	65233	3151300	3857800	2873700	6	Cytoplasmic	OuterMembrane	Cytoplasmic	Cytoplasmic		Cytoplasmic	E
Q72RC4	LIC11822	3-isopropylmalate dehydratase large subunit (EC 4.2.1.33) (Alpha-IPM isomerase) (IPMI) (Isopropylmalate isomerase)	leuC LIC_11822	250280000	54795000	15463000	8052200	32289000	106960000	32714000	10011000	2191800	618520	322090	1291600	4278600	1308500	6	Cytoplasmic	Cytoplasmic	Cytoplasmic	Cytoplasmic		Cytoplasmic	E
P61540	LIC11701	RNA polymerase sigma factor RpoD (Sigma-70)	rpoD LIC_11701	269560000	34310000	11517000	9345100	47172000	91738000	75480000	9983800	1270700	426540	346120	1747100	3397700	2795500	6	Cytoplasmic	Cytoplasmic	Cytoplasmic	Cytoplasmic		Cytoplasmic	K
Q72NH8	LIC12856	30S ribosomal protein S5	rpsE LIC_12856	88998000	45899000	20187000	11035000	1734400	4694800	5447600	9888600	5099900	2243000	1226100	192710	521640	605290	6	Cytoplasmic	Cytoplasmic	Cytoplasmic	Cytoplasmic		Cytoplasmic	J
Q72PV8	LIC12359	C-type lectin domain-containing protein	LIC_12359	245930000	158580000	20861000	24370000	6090600	22658000	13366000	9837000	6343300	834440	974780	243620	906300	534630	6	Unknown	OuterMembrane	Extracellular	Unknown		Unknown	X
Q72NG7	LIC12867	30S ribosomal protein S3	rpsC LIC_12867	147480000	51203000	8811500	2474700	7453500	33608000	43933000	9832200	3413600	587430	164980	496900	2240500	2928900	6	Cytoplasmic	Cytoplasmic	Unknown	Cytoplasmic		Cytoplasmic	J
Q72MR5	LIC13128	TerB family tellurite resistance protein	LIC_13128	97396000	2710400	285890	1826900	18999000	39647000	33927000	9739600	271040	28589	182690	1899900	3964700	3392700	6	Cytoplasmic	Cytoplasmic	Cytoplasmic	Cytoplasmic		Cytoplasmic	X
Q72V39	LIC10464	Ig-like repeat domain protein 3	ligB LIC_10464	680280000	462130000	49406000	23155000	23199000	59908000	62483000	9718300	6601900	705800	330780	331420	855830	892620	6	Unknown	Extracellular	Extracellular	Extracellular	OMPS	OuterMembrane	N
Q72RP1	LIC11704	30S ribosomal protein S21	rpsU LIC_11704	29067000	0	0	0	3896300	13995000	11175000	9688900	0	0	0	1298800	4665100	3725000	3	Cytoplasmic	Cytoplasmic	Cytoplasmic	Cytoplasmic		Cytoplasmic	J
Q75FN8	LIC20144	HtrA1-like protein	LIC_20144	230920000	3317600	12927000	2275600	42759000	99121000	70523000	9621800	138230	538610	94815	1781600	4130000	2938500	6	Cytoplasmic	OuterMembrane	InnerMembrane	Unknown		Unknown	X
Q72NF9	LIC12875	Elongation factor Tu (EF-Tu)	tuf LIC_12875	217460000	89757000	11322000	72896000	8252000	20554000	14676000	9454600	3902500	492270	3169400	358780	893650	638090	6	Cytoplasmic	Cytoplasmic	Cytoplasmic	Cytoplasmic	OMPS	OuterMembrane	J
Q72S85	LIC11499	DUF1931 domain-containing protein	LIC_11499	28014000	25854000	805950	1354800	0	0	0	9338100	8617900	268650	451590	0	0	0	3	Unknown	Cytoplasmic	Cytoplasmic	Cytoplasmic		Cytoplasmic	X
Q72M43	LIC13348	DNA topoisomerase (ATP-hydrolyzing) (EC 5.6.2.2)	gyrB LIC_13348	362570000	20792000	3845500	1924700	40517000	164090000	131400000	9296700	533140	98602	49352	1038900	4207400	3369300	6	Cytoplasmic	Cytoplasmic	Cytoplasmic	Cytoplasmic		Cytoplasmic	X
Q72UD8	LIC10719	Polyphosphate kinase (EC 2.7.4.1) (ATP-polyphosphate phosphotransferase) (Polyphosphoric acid kinase)	ppk LIC_10719	324760000	0	3527300	0	42586000	169140000	109510000	9279000	0	100780	0	1216700	4832600	3128900	4	Cytoplasmic	Cytoplasmic	Cytoplasmic	Cytoplasmic		Cytoplasmic	P
Q72RN8	LIC11707	Fructose-1,6-bisphosphatase class 1 (FBPase class 1) (EC 3.1.3.11) (D-fructose-1,6-bisphosphate 1-phosphohydrolase class 1)	fbp LIC_11707	138110000	57116000	5677300	11165000	6877600	27793000	29481000	9207200	3807700	378490	744310	458510	1852900	1965400	6	Cytoplasmic	Extracellular	Cytoplasmic	Cytoplasmic		Cytoplasmic	G
Q72TH0	LIC11051	WGR domain-containing protein	LIC_11051	321670000	87401000	7939300	3375700	39013000	105220000	78717000	9190600	2497200	226840	96448	1114600	3006400	2249100	6	Extracellular	OuterMembrane	Extracellular	Extracellular		Extracellular	X
P61724	LIC10403	6,7-dimethyl-8-ribityllumazine synthase (DMRL synthase) (LS) (Lumazine synthase) (EC 2.5.1.78)	ribH risB LIC_10403	82140000	2938200	0	3370800	8536600	51927000	15367000	9126600	326470	0	374540	948510	5769700	1707500	5	Cytoplasmic	Cytoplasmic	Cytoplasmic	Cytoplasmic		Cytoplasmic	H
Q72U21	LIC10843	4-hydroxy-tetrahydrodipicolinate reductase (HTPA reductase) (EC 1.17.1.8)	dapB LIC_10843	154760000	3820400	0	533610	25502000	81771000	43135000	9103700	224730	0	31389	1500100	4810100	2537400	5	Cytoplasmic	Cytoplasmic	Unknown	Cytoplasmic		Cytoplasmic	E
Q72VT2	LIC10214	Transcriptional regulator (CarD family)	LIC_10214	109150000	21330000	14013000	12680000	11231000	19632000	30266000	9095900	1777500	1167700	1056700	935910	1636000	2522100	6	Cytoplasmic	Cytoplasmic	Cytoplasmic	Cytoplasmic		Cytoplasmic	K
Q72T03	LIC11219	Peroxiredoxin	ahpC LIC_11219	117250000	23886000	9245100	13926000	12940000	30620000	26636000	9019500	1837400	711160	1071200	995420	2355400	2048900	6	Cytoplasmic	Cytoplasmic	Cytoplasmic	Cytoplasmic		Cytoplasmic	O
Q72QB8	LIC12194	Transketolase beta subunit	tktC LIC_12194	115080000	20028000	4896300	5516200	11911000	37350000	35381000	8852500	1540600	376640	424320	916260	2873100	2721600	6	Cytoplasmic	Cytoplasmic	Cytoplasmic	Cytoplasmic		Cytoplasmic	G
Q72NX3	LIC12705	Translation initiation factor IF-2	infB LIC_12705	415140000	96780000	62216000	61130000	29956000	91916000	73141000	8832800	2059100	1323700	1300600	637370	1955700	1556200	6	Cytoplasmic	Cytoplasmic	Cytoplasmic	Cytoplasmic		Cytoplasmic	J
Q75FV4	LIC20077	Polysaccharide deacetylase	LIC_20077	218340000	16830000	0	5313600	38310000	70467000	87421000	8733700	673210	0	212550	1532400	2818700	3496800	5	Unknown	Periplasmic	Cytoplasmic	Unknown		Unknown	G
Q72T80	LIC11141	Ribonuclease D	LIC_11141	104400000	5494900	0	1371000	27121000	66126000	4288200	8700100	457910	0	114250	2260100	5510500	357350	5	Cytoplasmic	Cytoplasmic	Cytoplasmic	Cytoplasmic		Cytoplasmic	L
Q72NX8	LIC12700	Metalloprotease	pqqL LIC_12700	181410000	2308300	622390	5543700	26705000	107220000	39011000	8638400	109920	29637	263990	1271700	5105600	1857700	6	Unknown	Cytoplasmic	Cytoplasmic	Cytoplasmic		Cytoplasmic	C
Q72PL0	LIC12461	50S ribosomal protein L20	rplT LIC_12461	51735000	7839300	4100000	248830	9876900	15131000	14539000	8622400	1306600	683340	41471	1646100	2521800	2423100	6	Cytoplasmic	Cytoplasmic	Cytoplasmic	Cytoplasmic		Cytoplasmic	J
Q72UQ6	LIC10601	MaoC_dehydrat_N domain-containing protein	LIC_10601	58078000	31695000	3564800	3624800	4535300	8449600	6208300	8296900	4527900	509260	517820	647910	1207100	886900	6	Cytoplasmic	Cytoplasmic	Cytoplasmic	Cytoplasmic		Cytoplasmic	I
Q72RL6	LIC11729	2,4-dienoyl-CoA reductase	fadH LIC_11729	336510000	127430000	17541000	6758600	30227000	116690000	37867000	8207700	3108000	427820	164840	737230	2846200	923580	6	Cytoplasmic	Cytoplasmic	Unknown	Cytoplasmic		Cytoplasmic	C
Q72R64	LIC11884	PF07075 family protein	LIC_11884	138920000	8288100	2760000	2594900	31402000	50768000	43112000	8172000	487540	162350	152640	1847200	2986300	2536000	6	Periplasmic	Cytoplasmic	Cytoplasmic	Cytoplasmic		Cytoplasmic	X
Q75FN9	LIC20143	HtrA1	htrA1 LIC_20143	206120000	12081000	5861500	3905500	37201000	82664000	64408000	7927800	464670	225440	150210	1430800	3179400	2477200	6	Unknown	OuterMembrane	Cytoplasmic	Unknown		Unknown	O
Q72UU2	LIC10565	Enoyl-CoA hydratase	hbd1 LIC_10565	102220000	69238000	2301800	1198700	7940100	18369000	3172900	7863100	5326000	177060	92206	610780	1413000	244070	6	Cytoplasmic	Cytoplasmic	Cytoplasmic	Cytoplasmic		Cytoplasmic	X
Q72MI1	LIC13206	4HBT domain-containing protein	LIC_13206	53968000	0	1524400	58008	14420000	22878000	15088000	7709700	0	217780	8286.9	2059900	3268300	2155400	5	Unknown	Periplasmic	Cytoplasmic	Unknown		Unknown	Q
Q72U97	LIC10764	UPF0234 protein LIC_10764	LIC_10764	61175000	2603500	2445500	1515900	14687000	27645000	12278000	7646800	325440	305680	189490	1835900	3455600	1534800	6	Cytoplasmic	Cytoplasmic	Cytoplasmic	Cytoplasmic		Cytoplasmic	S
Q72P28	LIC12648	Glutathione peroxidase	btuE LIC_12648	83514000	18956000	0	6710500	0	38881000	18966000	7592200	1723300	0	610040	0	3534600	1724200	4	Periplasmic	Periplasmic	InnerMembrane	Periplasmic		Periplasmic	O
Q72N50	LIC12988	Lipase	LIC_12988	52856000	0	0	0	1578100	41635000	9643400	7550900	0	0	0	225440	5947800	1377600	3	Extracellular	Extracellular	Extracellular	Extracellular		Extracellular	S
Q72NQ4	LIC12776	50S ribosomal protein L21	rplU LIC_12776	52410000	25372000	2229800	4004600	1902800	18901000	0	7487200	3624600	318550	572090	271830	2700100	0	5	Cytoplasmic	Periplasmic	Cytoplasmic	Cytoplasmic		Cytoplasmic	J
Q72NI9	LIC12845	50S ribosomal protein L17	rplQ LIC_12845	51019000	3107400	10346000	800880	5251400	21551000	9963200	7288400	443910	1478000	114410	750200	3078700	1423300	6	Cytoplasmic	Cytoplasmic	Cytoplasmic	Cytoplasmic		Cytoplasmic	J
Q72QP0	LIC12073	DUF4065 domain-containing protein	LIC_12073	56891000	859200	0	0	1711600	27385000	26935000	7111400	107400	0	0	213960	3423200	3366900	4	Cytoplasmic	Cytoplasmic	Cytoplasmic	Cytoplasmic		Cytoplasmic	X
Q72RP6	LIC11698	Tyrosine--tRNA ligase (EC 6.1.1.1) (Tyrosyl-tRNA synthetase) (TyrRS)	tyrS LIC_11698	109710000	516540	4981300	2983900	4575100	75944000	20713000	6857100	32284	311330	186500	285940	4746500	1294600	6	Cytoplasmic	Cytoplasmic	Cytoplasmic	Cytoplasmic		Cytoplasmic	J
Q72NU6	LIC12733	Methylglyoxal synthase (MGS) (EC 4.2.3.3)	mgsA LIC_12733	66328000	10028000	5875300	3511700	12132000	15613000	19167000	6632800	1002800	587530	351170	1213200	1561300	1916700	6	Cytoplasmic	Cytoplasmic	Cytoplasmic	Cytoplasmic		Cytoplasmic	G
Q72VB9	LIC10382	Acyl-CoA dehydrogenase	LIC_10382	214970000	13365000	4254500	2721600	37012000	94219000	63404000	6514400	405000	128920	82472	1121600	2855100	1921300	6	Cytoplasmic	OuterMembrane	Extracellular	Unknown		Unknown	I
Q72VL5	LIC10282	Zinc-binding dehydrogenase family	LIC_10282	84552000	21533000	10969000	3709400	8547600	23459000	16334000	6504000	1656400	843790	285340	657510	1804600	1256500	6	Cytoplasmic	OuterMembrane	Unknown	Unknown		Unknown	C
Q72NG6	LIC12868	50S ribosomal protein L22	rplV LIC_12868	44795000	21253000	2191900	20975	2705800	7050000	11574000	6399300	3036100	313130	2996.4	386540	1007100	1653400	6	Cytoplasmic	Cytoplasmic	Cytoplasmic	Cytoplasmic		Cytoplasmic	J
Q72SV0	LIC11273	PF09986 family protein	LIC_11273	95738000	25680000	2683500	3186900	11145000	25516000	27526000	6382500	1712000	178900	212460	743010	1701100	1835100	6	Cytoplasmic	Cytoplasmic	Cytoplasmic	Cytoplasmic		Cytoplasmic	S
Q72U56	LIC10808	4HBT domain-containing protein	LIC_10808	63347000	719120	866720	229790	16714000	21797000	23020000	6334700	71912	86672	22979	1671400	2179700	2302000	6	Cytoplasmic	Cytoplasmic	Cytoplasmic	Cytoplasmic		Cytoplasmic	Q
Q75FW7	LIC20064	3-oxoacyl-[acyl-carrier-protein] reductase (EC 1.1.1.100)	fabG LIC_20064	75893000	38614000	1553100	1614700	10264000	14353000	9494600	6324400	3217800	129420	134550	855330	1196100	791210	6	Cytoplasmic	Cytoplasmic	Cytoplasmic	Cytoplasmic		Cytoplasmic	X
Q72MZ2	LIC13047	HTH cro/C1-type domain-containing protein	LIC_13047	24862000	0	96690	0	0	17684000	7080600	6215400	0	24172	0	0	4421100	1770200	3	Unknown	Cytoplasmic	Cytoplasmic	Cytoplasmic		Cytoplasmic	K
Q72MN1	LIC13162	Phospho-2-dehydro-3-deoxyheptonate aldolase Chorismate mutase	aroA(G) LIC_13162	128940000	39218000	3893300	5402300	17915000	36400000	26115000	6140200	1867500	185400	257250	853090	1733300	1243600	6	Cytoplasmic	Cytoplasmic	Cytoplasmic	Cytoplasmic		Cytoplasmic	E
Q72WD1	LIC10006	DNA gyrase subunit A (EC 5.6.2.2)	gyrA LIC_10006	273860000	16640000	2243400	7547500	48817000	123790000	74827000	6085900	369770	49852	167720	1084800	2750900	1662800	6	Cytoplasmic	Cytoplasmic	Cytoplasmic	Cytoplasmic		Cytoplasmic	L
Q72NY4	LIC12694	Glutamate synthase (NADPH) alpha chain	LIC_12694	464070000	137310000	16612000	16018000	56547000	157470000	80117000	6026800	1783200	215740	208030	734370	2045000	1040500	6	Cytoplasmic	Cytoplasmic	OuterMembrane	Cytoplasmic		Cytoplasmic	E
Q72S46	LIC11540	CTP synthase (EC 6.3.4.2) (Cytidine 5'-triphosphate synthase) (Cytidine triphosphate synthetase) (CTP synthetase) (CTPS) (UTP--ammonia ligase)	pyrG LIC_11540	185990000	46897000	2881500	26353000	19221000	66095000	24544000	5999700	1512800	92953	850110	620020	2132100	791750	6	Cytoplasmic	Cytoplasmic	OuterMembrane	Cytoplasmic		Cytoplasmic	F
Q72UQ7	LIC10600	Fatty acid synthase subunit beta	LIC_10600	47461000	16452000	4422500	5329900	8886900	564640	11805000	5932700	2056500	552810	666240	1110900	70580	1475600	6	Cytoplasmic	Cytoplasmic	Cytoplasmic	Cytoplasmic		Cytoplasmic	I
Q72S84	LIC11500	Methionine aminopeptidase (MAP) (MetAP) (EC 3.4.11.18) (Peptidase M)	map LIC_11500	82893000	894330	483930	0	13402000	43070000	25043000	5920900	63880	34566	0	957280	3076400	1788800	5	Cytoplasmic	Cytoplasmic	Cytoplasmic	Cytoplasmic		Cytoplasmic	E
Q72NT3	LIC12746	NADH-quinone oxidoreductase subunit F (EC 7.1.1.-)	nuoF LIC_12746	124190000	105500000	1447100	3097300	1016600	6481200	6645400	5913800	5023900	68908	147490	48411	308630	316450	6	Cytoplasmic	Cytoplasmic	Cytoplasmic	Cytoplasmic		Cytoplasmic	C
Q72NU9	LIC12730	NHL repeat protein	LIC_12730	216920000	6376400	3018800	3315100	31854000	112030000	60327000	5862800	172330	81589	89596	860920	3027900	1630500	6	Unknown	OuterMembrane	OuterMembrane	OuterMembrane	OMPS	OuterMembrane	X
Q72QY2	LIC11976	Acyl-CoA dehydrogenase	LIC_11976	98243000	7918100	640700	2699100	10938000	50854000	25192000	5779000	465770	37688	158770	643440	2991400	1481900	6	Cytoplasmic	Cytoplasmic	Cytoplasmic	Cytoplasmic		Cytoplasmic	I
Q72MD1	LIC13257	NADH oxidoreductase	LIC_13257	103490000	10026000	885360	491360	5491500	71719000	14878000	5749500	556970	49186	27298	305080	3984400	826570	6	Cytoplasmic	Cytoplasmic	Cytoplasmic	Cytoplasmic		Cytoplasmic	C
Q72PZ0	LIC12325	ATP-binding protein	LIC_12325	51586000	11002000	2457700	3616100	7467600	11009000	16034000	5731800	1222500	273080	401790	829730	1223200	1781600	6	Cytoplasmic	OuterMembrane	Cytoplasmic	Cytoplasmic		Cytoplasmic	X
Q72MG9	LIC13218	Carbonic anhydrases/acetyltransferases	LIC_13218	51479000	7238200	715080	7977300	14362000	9400900	11786000	5719900	804240	79453	886360	1595800	1044500	1309500	6	Cytoplasmic	Cytoplasmic	Cytoplasmic	Cytoplasmic		Cytoplasmic	C
Q72TA6	LIC11115	Thiosulfate sulfurtransferase	sseA LIC_11115	119870000	68650000	1269300	16178000	9530500	17834000	6410400	5708200	3269100	60444	770380	453830	849220	305260	6	Cytoplasmic	Cytoplasmic	Cytoplasmic	Cytoplasmic		Cytoplasmic	X
Q72UF7	LIC10700	3-oxoacyl-[acyl-carrier-protein] reductase oxidoreductase	LIC_10700	91073000	51034000	1234600	2085600	11717000	11186000	13815000	5692000	3189600	77160	130350	732320	699130	863450	6	Cytoplasmic	Periplasmic	Cytoplasmic	Cytoplasmic		Cytoplasmic	X
Q72WD2	LIC10005	DNA gyrase subunit B (EC 5.6.2.2)	gyrB LIC_10005	183710000	7856200	333350	364010	34511000	79739000	60911000	5567100	238070	10102	11031	1045800	2416300	1845800	6	Cytoplasmic	Cytoplasmic	Cytoplasmic	Cytoplasmic		Cytoplasmic	L
Q75FV3	LIC20078	HTH_Tnp_IS630 domain-containing protein	LIC_20078	49638000	8067900	8355000	3144700	4299100	7129600	18642000	5515300	896430	928340	349410	477680	792180	2071300	6	Cytoplasmic	Cytoplasmic	Cytoplasmic	Cytoplasmic		Cytoplasmic	X
Q72PJ7	LIC12474	2-oxoglutarate dehydrogenase E1 component (EC 1.2.4.2) (Alpha-ketoglutarate dehydrogenase)	sucA odhA LIC_12474	253100000	62651000	12943000	1870900	47213000	61057000	67366000	5502200	1362000	281360	40671	1026400	1327300	1464500	6	Cytoplasmic	Cytoplasmic	Cytoplasmic	Cytoplasmic		Cytoplasmic	C
Q72ME8	LIC13240	Nucleoside triphosphate pyrophosphohydrolase	LIC_13240	82183000	0	0	0	1336400	55282000	25565000	5478900	0	0	0	89092	3685500	1704300	3	Cytoplasmic	Cytoplasmic	Cytoplasmic	Cytoplasmic		Cytoplasmic	S
Q72RF4	LIC11791	DNA helicase (EC 3.6.4.12)	recG LIC_11791	158540000	54712000	9331800	8138600	18893000	38302000	29166000	5284800	1823700	311060	271290	629760	1276700	972220	6	Cytoplasmic	Cytoplasmic	Cytoplasmic	Cytoplasmic		Cytoplasmic	L
Q72VJ5	LIC10302	Tetratricopeptide repeat protein	LIC_10302	99019000	0	453710	392860	12461000	50554000	35157000	5211500	0	23879	20677	655840	2660700	1850400	5	Unknown	OuterMembrane	OuterMembrane	OuterMembrane		OuterMembrane	X
Q72QN8	LIC12075	DUF5067 domain-containing protein	LIC_12075	71420000	10386000	0	810920	9077400	16486000	34659000	5101400	741880	0	57923	648390	1177600	2475600	5	Cytoplasmic	Cytoplasmic	Periplasmic	Cytoplasmic		Cytoplasmic	X
Q72SA5	LIC11479	Tyrosine recombinase XerD	xerD LIC_11479	91730000	9245000	451040	2149100	22285000	34431000	23168000	5096100	513610	25058	119390	1238000	1912900	1287100	6	Cytoplasmic	Cytoplasmic	Cytoplasmic	Cytoplasmic		Cytoplasmic	D
Q72S69	LIC11517	Acetyl-CoA carboxylase alpha subunit	accA2 LIC_11517	147440000	12887000	193500	5755700	15408000	55661000	57539000	5084300	444380	6672.3	198470	531330	1919400	1984100	6	Cytoplasmic	OuterMembrane	Cytoplasmic	Cytoplasmic		Cytoplasmic	I
Q72W71	LIC10066	Enoyl-Coa hydratase/isomerase family	LIC_10066	60699000	11223000	5769600	3960400	3813400	24190000	11743000	5058200	935220	480800	330040	317790	2015800	978590	6	Cytoplasmic	Cytoplasmic	Cytoplasmic	Cytoplasmic		Cytoplasmic	I
Q72QV0	LIC12008	Sugar O-acyltransferase, sialic acid O-acetyltransferase NeuD family	LIC_12008	75315000	10621000	0	324550	9350500	33805000	21214000	5021000	708070	0	21637	623370	2253700	1414300	5	Cytoplasmic	Cytoplasmic	Cytoplasmic	Cytoplasmic		Cytoplasmic	X
Q72PZ5	LIC12320	3-oxoacyl-[acyl-carrier protein] reductase	LIC_12320	72908000	49442000	3714100	0	1969300	17783000	0	4860600	3296100	247610	0	131290	1185500	0	4	Cytoplasmic	Cytoplasmic	Cytoplasmic	Cytoplasmic		Cytoplasmic	X
Q75FD0	LIC20264	Pyruvate kinase (EC 2.7.1.40)	pykF LIC_20264	125960000	0	0	231760	33611000	32099000	60015000	4844500	0	0	8913.7	1292700	1234600	2308300	4	Cytoplasmic	Cytoplasmic	Cytoplasmic	Cytoplasmic		Cytoplasmic	G
Q72PK6	LIC12465	Threonine--tRNA ligase (EC 6.1.1.3) (Threonyl-tRNA synthetase) (ThrRS)	thrS LIC_12465	177530000	16325000	0	785650	24196000	73878000	62346000	4798100	441220	0	21234	653950	1996700	1685000	5	Cytoplasmic	Cytoplasmic	Cytoplasmic	Cytoplasmic		Cytoplasmic	J
Q72MM5	LIC13168	GDP-mannose 4,6-dehydratase (EC 4.2.1.47) (GDP-D-mannose dehydratase)	gmd LIC_13168	75920000	5188800	1939700	2604800	15685000	36619000	13881000	4745000	324300	121230	162800	980330	2288700	867590	6	Cytoplasmic	Cytoplasmic	Cytoplasmic	Cytoplasmic		Cytoplasmic	M
Q72U05	LIC10859	Tryptophan synthase beta chain (EC 4.2.1.20)	trpB trpB1 LIC_10859	79536000	6125400	0	0	7820000	39507000	26084000	4678600	360320	0	0	460000	2324000	1534300	4	Cytoplasmic	Cytoplasmic	Cytoplasmic	Cytoplasmic		Cytoplasmic	E
Q72UA9	LIC10752	50S ribosomal protein L7/L12	rplL LIC_10752	27265000	9912800	9422300	7930300	0	0	0	4544200	1652100	1570400	1321700	0	0	0	3	Unknown	Cytoplasmic	Periplasmic	Unknown		Unknown	J
Q72RH7	LIC11768	3-isopropylmalate dehydrogenase (EC 1.1.1.85) (3-IPM-DH) (Beta-IPM dehydrogenase) (IMDH)	leuB LIC_11768	88961000	1996600	0	174710	14425000	19084000	53280000	4448000	99829	0	8735.5	721260	954210	2664000	5	Cytoplasmic	Cytoplasmic	Cytoplasmic	Cytoplasmic		Cytoplasmic	C
Q72Q62	LIC12251	L-aspartate oxidase (EC 1.4.3.16)	nadB LIC_12251	130290000	4197700	109970000	2975700	342340	7607500	5191500	4342900	139920	3665700	99190	11411	253580	173050	6	Cytoplasmic	Cytoplasmic	Cytoplasmic	Cytoplasmic		Cytoplasmic	H
Q72W99	LIC10038	Anaphase-promoting complex, cyclosome, subunit 3	LIC_10038	125720000	13578000	2278200	5060400	22636000	64696000	17476000	4335300	468220	78557	174500	780540	2230900	602630	6	Cytoplasmic	Cytoplasmic	Cytoplasmic	Cytoplasmic		Cytoplasmic	X
Q72RY2	LIC11606	Metallophos domain-containing protein	LIC_11606	69107000	54783000	0	8996700	1657900	1969000	1701300	4319200	3423900	0	562290	103620	123060	106330	5	Cytoplasmic	Cytoplasmic	Cytoplasmic	Cytoplasmic		Cytoplasmic	X
Q72P61	LIC12615	Phage-related protein	LIC_12615	77129000	17650000	12862000	833700	9703800	30458000	5621700	4284900	980550	714540	46317	539100	1692100	312320	6	Unknown	OuterMembrane	Extracellular	Unknown		Unknown	X
Q75FT0	LIC20101	Probable chemoreceptor glutamine deamidase CheD 2 (EC 3.5.1.44)	cheD2 LIC_20101	42356000	13700000	838890	856380	1851200	16262000	8847500	4235600	1370000	83889	85638	185120	1626200	884750	6	Unknown	Cytoplasmic	Cytoplasmic	Cytoplasmic		Cytoplasmic	X
Q72VE0	LIC10358	Ras-GAP domain-containing protein	LIC_10358	143890000	138800000	0	481820	1914000	1062600	1629700	4232000	4082300	0	14171	56293	31253	47932	5	Cytoplasmic	Cytoplasmic	Cytoplasmic	Cytoplasmic		Cytoplasmic	X
Q72TF6	LIC11065	Poly(A) polymerase I (PAP I) (EC 2.7.7.19)	pcnB LIC_11065	109310000	44904000	3700000	13384000	1734400	32082000	13508000	4204300	1727100	142310	514750	66708	1233900	519520	6	Cytoplasmic	Cytoplasmic	Extracellular	Cytoplasmic		Cytoplasmic	H
Q72VY7	LIC10158	R3H domain-containing protein	LIC_10158	65098000	12897000	8448800	1085100	8860400	19474000	14332000	4068600	806040	528050	67817	553780	1217200	895760	6	Cytoplasmic	Cytoplasmic	Cytoplasmic	Cytoplasmic		Cytoplasmic	S
Q72PK9	LIC12462	50S ribosomal protein L35	rpmI LIC_12462	8057400	1917100	3386100	1325300	0	1428900	0	4028700	958560	1693100	662640	0	714430	0	4	Cytoplasmic	Cytoplasmic	Extracellular	Cytoplasmic		Cytoplasmic	J
Q72R14	LIC11938	Heavy metal efflux pump	LIC_11938	172050000	0	39428000	0	58199000	0	74420000	4001100	0	916930	0	1353500	0	1730700	3	Cytoplasmic	InnerMembrane	InnerMembrane	InnerMembrane		InnerMembrane	P
Q72Q59	LIC12254	Outer membrane protein	LIC_12254	123430000	16771000	71108000	9695700	3019300	16910000	5925200	3981600	540990	2293800	312760	97396	545480	191130	6	Unknown	OuterMembrane	Extracellular	Unknown	OMPS	OuterMembrane	X
Q72N17	LIC13021	Crp/Fnr family transcriptional regulator	LIC_13021	186080000	22422000	6502300	5394700	35212000	59354000	57191000	3959100	477070	138350	114780	749200	1262900	1216800	6	Unknown	OuterMembrane	OuterMembrane	OuterMembrane		OuterMembrane	X
Q72PR7	LIC12400	Isoleucine--tRNA ligase (EC 6.1.1.5) (Isoleucyl-tRNA synthetase) (IleRS)	ileS LIC_12400	188690000	49594000	3147300	7440800	15886000	65138000	47486000	3850800	1012100	64231	151850	324200	1329300	969100	6	Cytoplasmic	Cytoplasmic	Unknown	Cytoplasmic		Cytoplasmic	J
Q72SH3	LIC11409	Acetolactate synthase (EC 2.2.1.6)	LIC_11409	106440000	29025000	6905800	4280200	7038200	45325000	13869000	3801500	1036600	246640	152860	251370	1618700	495340	6	Cytoplasmic	Cytoplasmic	Cytoplasmic	Cytoplasmic		Cytoplasmic	H
Q72MM7	LIC13166	SH3 domain-containing protein	LIC_13166	52084000	16625000	18054000	10062000	0	1800800	5541500	3720300	1187500	1289600	718740	0	128630	395820	5	Unknown	Cytoplasmic	Periplasmic	Unknown	OMPS	OuterMembrane	X
Q72NH7	LIC12857	50S ribosomal protein L18	rplR LIC_12857	14851000	742650	0	0	1735400	7125900	5246900	3712700	185660	0	0	433840	1781500	1311700	4	Cytoplasmic	Cytoplasmic	Cytoplasmic	Cytoplasmic		Cytoplasmic	J
Q75FE5	LIC20249	Aconitate hydratase A (EC 4.2.1.3) (Iron-responsive protein-like) (RNA-binding protein)	acnA LIC_20249	135050000	24562000	5353800	9420300	27917000	39567000	28228000	3553900	646370	140890	247900	734650	1041200	742850	6	Cytoplasmic	Periplasmic	Cytoplasmic	Cytoplasmic		Cytoplasmic	C
Q72QX3	LIC11985	RNA-binding protein	LIC_11985	17708000	5132900	931580	11644000	0	0	0	3541600	1026600	186320	2328700	0	0	0	3	Cytoplasmic	Cytoplasmic	Cytoplasmic	Cytoplasmic		Cytoplasmic	S
Q72LY9	LIC13404	Acetyl-coenzyme A synthetase (AcCoA synthetase) (Acs) (EC 6.2.1.1) (Acetate--CoA ligase) (Acyl-activating enzyme)	acsA LIC_13404	130330000	49877000	3690800	6316800	10978000	30686000	28783000	3522500	1348000	99750	170720	296710	829360	777930	6	Cytoplasmic	Cytoplasmic	Cytoplasmic	Cytoplasmic		Cytoplasmic	I
Q72LV9	LIC13434	Peptidase_M43 domain-containing protein	LIC_13434	59860000	740090	7949300	3835800	12572000	20655000	14107000	3521200	43534	467610	225630	739550	1215000	829850	6	Unknown	OuterMembrane	Periplasmic	Unknown		Unknown	X
Q72TE5	LIC11076	Orotate phosphoribosyltransferase (OPRT) (OPRTase) (EC 2.4.2.10)	pyrE LIC_11076	31243000	15861000	3675900	5260200	396150	5541800	508180	3471500	1762300	408440	584470	44016	615760	56464	6	Cytoplasmic	Cytoplasmic	Cytoplasmic	Cytoplasmic		Cytoplasmic	F
Q75FJ7	LIC20185	FecR domain-containing protein	LIC_20185	41632000	0	565060	1357400	4738900	19959000	15012000	3469300	0	47088	113110	394910	1663300	1251000	5	Unknown	OuterMembrane	OuterMembrane	OuterMembrane		OuterMembrane	X
Q72W92	LIC10045	UDP-glucuronate decarboxylase (EC 4.1.1.35)	LIC_10045	72846000	2971400	1394100	0	5318300	32052000	31110000	3468800	141490	66387	0	253250	1526300	1481400	5	Cytoplasmic	Cytoplasmic	Cytoplasmic	Cytoplasmic		Cytoplasmic	X
Q72P39	LIC12637	50S ribosomal protein L31	rpmE LIC_12637	13564000	10050000	0	0	0	1770000	1744000	3391100	2512600	0	0	0	442510	436010	3	Cytoplasmic	Cytoplasmic	Unknown	Cytoplasmic		Cytoplasmic	J
Q72PA9	LIC12563	Glycerol-3-phosphate dehydrogenase	LIC_12563	124290000	62605000	8693300	4055400	11015000	22176000	15748000	3359300	1692000	234950	109610	297710	599350	425630	6	Cytoplasmic	InnerMembrane	Cytoplasmic	Cytoplasmic		Cytoplasmic	X
Q72SL5	LIC11364	Short-chain dehydrogenase	dltE LIC_11364	43614000	16241000	2226200	3019800	4021600	6910600	11195000	3354900	1249300	171250	232290	309360	531580	861140	6	Cytoplasmic	Cytoplasmic	Cytoplasmic	Cytoplasmic		Cytoplasmic	S
Q72NQ6	LIC12774	50S ribosomal protein L27	rpmA LIC_12774	13407000	568880	1592700	1968500	1001300	6586400	1689000	3351700	142220	398180	492130	250330	1646600	422240	6	Cytoplasmic	Cytoplasmic	Periplasmic	Cytoplasmic		Cytoplasmic	J
Q75G29	LIC20035	MORN repeat protein	LIC_20035	84815000	28657000	3022700	2034100	8784200	28768000	13548000	3262100	1102200	116260	78233	337850	1106500	521100	6	Unknown	Extracellular	Extracellular	Extracellular	OMPS	OuterMembrane	X
Q72V70	LIC10432	ATP-dependent zinc metalloprotease FtsH (EC 3.4.24.-)	ftsH LIC_10432	115440000	25848000	453120	518840	9768300	59474000	19381000	3206800	717990	12587	14412	271340	1652100	538370	6	Cytoplasmic	InnerMembrane	InnerMembrane	InnerMembrane		InnerMembrane	O
Q72S68	LIC11518	Biotin carboxyl carrier protein of acetyl-CoA carboxylase	LIC_11518	158560000	34614000	5335900	8956300	25547000	49736000	34372000	3171200	692290	106720	179130	510930	994720	687440	6	Cytoplasmic	Cytoplasmic	Cytoplasmic	Cytoplasmic		Cytoplasmic	I
Q72P62	LIC12614	DUF1080 domain-containing protein	LIC_12614	28334000	496990	0	10915000	5944000	6785700	4192600	3148200	55221	0	1212800	660450	753970	465840	5	Unknown	Cytoplasmic	Cytoplasmic	Cytoplasmic		Cytoplasmic	X
Q75FU8	LIC20083	Adenosylhomocysteinase (EC 3.3.1.1) (S-adenosyl-L-homocysteine hydrolase) (AdoHcyase)	ahcY LIC_20083	75427000	41026000	3278500	6281800	0	20096000	4744500	3142800	1709400	136610	261740	0	837320	197690	5	Cytoplasmic	Cytoplasmic	Cytoplasmic	Cytoplasmic		Cytoplasmic	H
Q72PY2	LIC12335	Serine hydroxymethyltransferase (SHMT) (Serine methylase) (EC 2.1.2.1)	glyA LIC_12335	65169000	27054000	0	2662700	0	34421000	1031700	3103300	1288300	0	126800	0	1639100	49126	4	Cytoplasmic	Periplasmic	Cytoplasmic	Cytoplasmic		Cytoplasmic	E
Q72R74	LIC11874	Lipoprotein	LIC_11874	36342000	16899000	0	0	6566700	8833700	4043200	3028500	1408200	0	0	547230	736140	336930	4	Cytoplasmic	OuterMembrane	InnerMembrane	Unknown		Unknown	X
Q72P31	LIC12645	A2M domain-containing protein	LIC_12645	80154000	2270000	1856900	0	14955000	26707000	34365000	2968700	84074	68775	0	553890	989160	1272800	5	OuterMembrane	OuterMembrane	Periplasmic	OuterMembrane		OuterMembrane	X
Q72MP9	LIC13144	Tetratricopeptide repeat protein	LIC_13144	151200000	0	0	194120	20303000	96570000	34129000	2964600	0	0	3806.3	398100	1893500	669190	4	Cytoplasmic	OuterMembrane	Cytoplasmic	Cytoplasmic		Cytoplasmic	X
Q72UQ0	LIC10607	Aminotransferase	LIC_10607	52862000	19778000	1410500	0	4900900	12390000	14383000	2936800	1098800	78360	0	272270	688360	799040	5	Cytoplasmic	Cytoplasmic	Cytoplasmic	Cytoplasmic		Cytoplasmic	E
Q72MX9	LIC13060	LipL36	lipL36 LIC_13060	46760000	9625700	10717000	7101600	0	12221000	7094900	2922500	601610	669820	443850	0	763820	443430	5	Unknown	Extracellular	Extracellular	Extracellular	OMP	OuterMembrane	X
Q72ST8	LIC11285	NMO domain-containing protein	LIC_11285	49230000	22029000	0	1337300	10708000	7055300	8099900	2895900	1295900	0	78665	629890	415020	476460	5	Cytoplasmic	InnerMembrane	Unknown	Unknown		Unknown	S
Q72PU0	LIC12377	Capsule biosynthesis protein	capA LIC_12377	43243000	1673500	0	767740	7434900	6543600	26823000	2882900	111560	0	51182	495660	436240	1788200	5	Cytoplasmic	Periplasmic	Unknown	Unknown		Unknown	M
P61690	LIC12851	Translation initiation factor IF-1	infA LIC_12851	11489000	0	4669900	1637000	1054600	2226500	1900700	2872200	0	1167500	409260	263640	556640	475180	5	Cytoplasmic	Cytoplasmic	Cytoplasmic	Cytoplasmic		Cytoplasmic	J
Q75FC2	LIC20272	Ras-associating domain-containing protein	LIC_20272	64641000	9290700	994390	5624100	5035900	21872000	21825000	2810500	403940	43234	244530	218950	950940	948900	6	Cytoplasmic	Cytoplasmic	Cytoplasmic	Cytoplasmic		Cytoplasmic	X
Q72P63	LIC12613	BTB_2 domain-containing protein	LIC_12613	16641000	3534300	525010	465180	2895800	3998500	5222400	2773500	589040	87501	77530	482630	666420	870400	6	Cytoplasmic	Cytoplasmic	Cytoplasmic	Cytoplasmic		Cytoplasmic	X
Q72V30	LIC10473	Valine--tRNA ligase (EC 6.1.1.9) (Valyl-tRNA synthetase) (ValRS)	valS LIC_10473	121400000	7790800	19159000	65579000	3230800	16699000	8944600	2759200	177060	435440	1490400	73427	379530	203290	6	Cytoplasmic	Cytoplasmic	Cytoplasmic	Cytoplasmic		Cytoplasmic	J
Q72SG6	LIC11417	ATP-dependent Clp protease proteolytic subunit 1 (EC 3.4.21.92) (Endopeptidase Clp 1)	clpP1 LIC_11417	30091000	5675900	0	7084000	6058300	6756900	4515900	2735500	515990	0	644000	550750	614260	410530	5	Cytoplasmic	Cytoplasmic	Cytoplasmic	Cytoplasmic		Cytoplasmic	O
P62232	LIC11555	30S ribosomal protein S16	rpsP LIC_11555	13454000	2705900	1420100	0	1183500	4244700	3899700	2690800	541180	284010	0	236700	848940	779940	5	Cytoplasmic	Periplasmic	Cytoplasmic	Cytoplasmic		Cytoplasmic	J
Q72S00	LIC11587	Vitamin B12-dependent ribonucleotide reductase (EC 1.17.4.1) (Ribonucleoside-diphosphate reductase NrdJ)	nrdJ LIC_11587	139070000	11420000	6260400	3252100	24455000	45396000	48288000	2674500	219620	120390	62540	470280	873000	928620	6	Cytoplasmic	Cytoplasmic	Cytoplasmic	Cytoplasmic		Cytoplasmic	F
Q72VY2	LIC10163	PF07087 family protein	LIC_10163	23921000	6481800	957690	199260	1297800	9100700	5883300	2657800	720200	106410	22140	144200	1011200	653700	6	Cytoplasmic	Cytoplasmic	Cytoplasmic	Cytoplasmic		Cytoplasmic	S
Q72N29	LIC13009	Acyl-CoA dehydrogenase	LIC_13009	89862000	3213100	282770	3767300	11675000	33252000	37671000	2643000	94504	8316.9	110800	343390	978010	1108000	6	Cytoplasmic	Cytoplasmic	Cytoplasmic	Cytoplasmic		Cytoplasmic	C
Q72Q69	LIC12243	Mannose-1-phosphate guanylyltransferase	manC LIC_12243	52835000	0	1101400	0	4942500	24182000	22609000	2641800	0	55071	0	247130	1209100	1130500	4	Cytoplasmic	Cytoplasmic	Cytoplasmic	Cytoplasmic		Cytoplasmic	M
Q72PX6	LIC12341	Toluene tolerance protein	LIC_12341	28965000	0	0	0	1646000	21192000	6126700	2633100	0	0	0	149630	1926500	556970	3	Unknown	Cytoplasmic	Extracellular	Unknown	OMP	OuterMembrane	X
Q72PZ7	LIC12318	ATP-binding protein	LIC_12318	18414000	0	309930	2724400	2381400	12112000	885460	2630500	0	44275	389200	340210	1730300	126490	5	Cytoplasmic	Cytoplasmic	Cytoplasmic	Cytoplasmic		Cytoplasmic	X
Q72W03	LIC10138	HD-GYP hydrolase domain protein	LIC_10138	78484000	2999000	717830	104660	16142000	26332000	32188000	2616100	99965	23928	3488.6	538070	877740	1072900	6	Cytoplasmic	Cytoplasmic	Cytoplasmic	Cytoplasmic		Cytoplasmic	X
Q72TV0	LIC10916	Octaprenyl diphosphate synthase	ispB LIC_10916	36617000	776770	0	389170	4345400	23397000	7708600	2615500	55484	0	27798	310390	1671200	550610	5	Cytoplasmic	Cytoplasmic	Cytoplasmic	Cytoplasmic		Cytoplasmic	H
Q72U35	LIC10829	Leucine rich repeat protein	LIC_10829	47022000	0	15470000	0	5719000	10624000	15210000	2612400	0	859450	0	317720	590200	844970	4	Extracellular	Extracellular	Unknown	Extracellular		Extracellular	X
Q72PA7	LIC12565	Adenylosuccinate synthetase (AMPSase) (AdSS) (EC 6.3.4.4) (IMP--aspartate ligase)	purA LIC_12565	58671000	2980800	0	1281400	13455000	13770000	27184000	2550900	129600	0	55713	584990	598670	1181900	5	Cytoplasmic	Cytoplasmic	Cytoplasmic	Cytoplasmic		Cytoplasmic	F
Q72NX2	LIC12706	Transcription termination/antitermination protein NusA	nusA LIC_12706	68830000	6086500	37218000	4720400	2631700	10332000	7841600	2549300	225420	1378400	174830	97470	382680	290430	6	Cytoplasmic	Cytoplasmic	Cytoplasmic	Cytoplasmic		Cytoplasmic	K
Q72SD2	LIC11452	Exodeoxyribonuclease	LIC_11452	37881000	10041000	1019300	1436900	6990400	13773000	4620600	2525400	669400	67951	95791	466020	918180	308040	6	Cytoplasmic	Cytoplasmic	Unknown	Cytoplasmic		Cytoplasmic	L
Q75FL0	LIC20172	Lipoprotein	lruC LIC_20172	54958000	19489000	18026000	2505300	2605100	7681000	4651200	2498100	885850	819380	113880	118410	349140	211420	6	Unknown	OuterMembrane	InnerMembrane	Unknown	OMPS	OuterMembrane	X
Q72US1	LIC10586	DNA polymerase I (EC 2.7.7.7)	polA LIC_10586	123930000	5179800	2655900	685380	4930900	41199000	69284000	2338400	97732	50112	12932	93036	777340	1307200	6	Cytoplasmic	Cytoplasmic	Cytoplasmic	Cytoplasmic		Cytoplasmic	L
Q72PX1	LIC12346	Ribokinase	LIC_12346	42070000	11154000	4160300	0	1613500	9816400	15326000	2337200	619680	231130	0	89641	545360	851450	5	Unknown	Cytoplasmic	Cytoplasmic	Cytoplasmic		Cytoplasmic	G
Q72M95	LIC13293	Peptidase_M48 domain-containing protein	LIC_13293	81646000	32856000	1677700	0	7415300	22591000	17106000	2332700	938740	47933	0	211870	645440	488750	5	Unknown	OuterMembrane	Extracellular	Unknown		Unknown	X
Q72T23	LIC11198	Adenylate/guanylate cyclase	LIC_11198	57408000	21969000	472950	98871	4548000	19662000	10658000	2296300	878760	18918	3954.8	181920	786470	426310	6	Cytoplasmic	Cytoplasmic	Cytoplasmic	Cytoplasmic		Cytoplasmic	T
Q72PZ8	LIC12317	Beta-ketoacyl synthase	sch1 LIC_12317	52759000	9563100	1710700	1333400	3907800	20823000	15420000	2293900	415790	74377	57976	169910	905360	670450	6	Cytoplasmic	Cytoplasmic	Cytoplasmic	Cytoplasmic		Cytoplasmic	I
Q72RH9	LIC11766	Phosphomannomutase	manB LIC_11766	76903000	5982200	0	0	12664000	29283000	28974000	2261900	175950	0	0	372470	861260	852180	4	Cytoplasmic	OuterMembrane	Cytoplasmic	Cytoplasmic		Cytoplasmic	G
Q72SR6	LIC11309	THUMP domain-containing protein	LIC_11309	58826000	0	0	726600	4157600	33465000	20476000	2178700	0	0	26911	153980	1239400	758380	4	Cytoplasmic	Cytoplasmic	Cytoplasmic	Cytoplasmic		Cytoplasmic	X
Q72MC5	LIC13263	Ribonuclease D	rnD LIC_13263	45942000	8577000	908170	804680	4319800	12990000	18342000	2088300	389870	41281	36576	196360	590470	833730	6	Cytoplasmic	Cytoplasmic	Cytoplasmic	Cytoplasmic		Cytoplasmic	J
Q72UB3	LIC10748	Transcription termination/antitermination protein NusG	nusG LIC_10748	16416000	2478100	3938500	3085400	1852800	597090	4464400	2052100	309770	492320	385680	231600	74637	558050	6	Cytoplasmic	Cytoplasmic	Cytoplasmic	Cytoplasmic		Cytoplasmic	K
Q75FW4	LIC20067	MutT-like protein	LIC_20067	22167000	0	0	0	9034200	7065400	6067600	2015200	0	0	0	821290	642310	551600	3	Unknown	Cytoplasmic	Cytoplasmic	Cytoplasmic		Cytoplasmic	X
Q72QB0	LIC12202	UDP-glucose 4-epimerase	LIC_12202	29632000	6516700	0	0	2522500	2365500	18227000	1975500	434440	0	0	168170	157700	1215200	4	Cytoplasmic	Cytoplasmic	Unknown	Cytoplasmic		Cytoplasmic	M
Q72PZ1	LIC12324	Non-specific serine/threonine protein kinase (EC 2.7.11.1)	LIC_12324	168850000	15106000	2216500	1777700	23225000	57337000	69191000	1876100	167840	24628	19752	258050	637080	768790	6	Unknown	OuterMembrane	OuterMembrane	OuterMembrane		OuterMembrane	X
Q72NB2	LIC12923	Radical SAM core domain-containing protein	LIC_12923	47892000	370710	0	0	9199700	27597000	10725000	1842000	14258	0	0	353830	1061400	412490	4	Cytoplasmic	OuterMembrane	Cytoplasmic	Cytoplasmic		Cytoplasmic	X
Q72U71	LIC10791	Cyclic nucleotide binding protein	LIC_10791	18353000	0	0	0	2827200	12391000	3134400	1835300	0	0	0	282720	1239100	313440	3	Cytoplasmic	Cytoplasmic	Cytoplasmic	Cytoplasmic		Cytoplasmic	T
Q72LU0	LIC13459	Zn_Tnp_IS91 domain-containing protein	LIC_13459	12743000	0	0	0	2702600	4634800	5405300	1820400	0	0	0	386090	662110	772190	3	Unknown	Cytoplasmic	Cytoplasmic	Cytoplasmic		Cytoplasmic	X
Q72QW6	LIC11992	D-3-phosphoglycerate dehydrogenase (EC 1.1.1.399) (EC 1.1.1.95) (2-oxoglutarate reductase)	serA LIC_11992	28945000	1748800	438000	495720	5266600	17414000	3581400	1809000	109300	27375	30983	329160	1088400	223830	6	Cytoplasmic	Cytoplasmic	Cytoplasmic	Cytoplasmic		Cytoplasmic	X
Q72TN3	LIC10984	FGE-sulfatase domain-containing protein	LIC_10984	34365000	2284100	0	0	7472100	18092000	6516900	1808700	120220	0	0	393270	952190	342990	4	Cytoplasmic	Periplasmic	Cytoplasmic	Cytoplasmic		Cytoplasmic	X
Q72QX9	LIC11979	MT domain-containing protein	LIC_11979	28652000	6015800	463530	547710	1840000	12497000	7288000	1790700	375990	28971	34232	115000	781050	455500	6	Cytoplasmic	Cytoplasmic	Cytoplasmic	Cytoplasmic		Cytoplasmic	X
Q72QM0	LIC12093	Carb-bd_dom_fam9 domain-containing protein	LIC_12093	19640000	10499000	0	0	0	4534000	4607000	1785400	954440	0	0	0	412180	418820	3	Cytoplasmic	Cytoplasmic	Unknown	Cytoplasmic		Cytoplasmic	X
Q72T81	LIC11140	Alpha-galactosidase	galA LIC_11140	53527000	9375300	2700900	2679100	4968100	13891000	19913000	1784200	312510	90030	89303	165600	463040	663760	6	Cytoplasmic	Cytoplasmic	Cytoplasmic	Cytoplasmic		Cytoplasmic	G
Q72R60	LIC11888	Glycoside hydrolase family 8	LIC_11888	46109000	18053000	7872700	3579900	5651200	6038900	4913200	1773400	694350	302800	137690	217350	232270	188970	6	Unknown	Cytoplasmic	Unknown	Unknown		Unknown	X
Q72Q81	LIC12231	Lipoprotein	LIC_12231	8641000	951910	0	1089100	0	5926600	673430	1728200	190380	0	217830	0	1185300	134690	4	Unknown	InnerMembrane	Periplasmic	Unknown		Unknown	X
Q72PA0	LIC12575	Cytoplasmic membrane protein	LIC_12575	42972000	5212500	15957000	0	2522100	17374000	1906300	1718900	208500	638290	0	100880	694960	76252	5	OuterMembrane	OuterMembrane	Cytoplasmic	OuterMembrane		OuterMembrane	X
Q72QI9	LIC12124	dTDP-glucose 4,6-dehydratase (EC 4.2.1.46)	rfbB LIC_12124	34370000	2394200	1864200	346230	848820	9964500	18952000	1718500	119710	93209	17311	42441	498220	947610	6	Cytoplasmic	Cytoplasmic	Unknown	Cytoplasmic		Cytoplasmic	M
Q72M66	LIC13325	Phosphopantetheine adenylyltransferase (EC 2.7.7.3) (Dephospho-CoA pyrophosphorylase) (Pantetheine-phosphate adenylyltransferase) (PPAT)	coaD LIC_13325	17158000	0	0	0	4010600	8865800	4282000	1715800	0	0	0	401060	886580	428200	3	Cytoplasmic	Cytoplasmic	Cytoplasmic	Cytoplasmic		Cytoplasmic	H
Q72PJ5	LIC12476	Dihydrolipoyllysine-residue succinyltransferase component of 2-oxoglutarate dehydrogenase complex (EC 2.3.1.61) (2-oxoglutarate dehydrogenase complex component E2)	sucB LIC_12476	32042000	366320	1385600	4414400	6060900	10371000	9444000	1686400	19280	72925	232340	318990	545830	497050	6	Cytoplasmic	Cytoplasmic	Cytoplasmic	Cytoplasmic		Cytoplasmic	C
Q72U16	LIC10848	Cell division protein	LIC_10848	9952900	3226500	3621900	1676500	0	1427900	0	1658800	537750	603660	279420	0	237980	0	4	Unknown	Cytoplasmic	Cytoplasmic	Cytoplasmic		Cytoplasmic	M
Q72R38	LIC11913	Lysine--tRNA ligase (EC 6.1.1.6) (Lysyl-tRNA synthetase) (LysRS)	lysS LIC_11913	46962000	2424700	1150300	135880	13475000	17243000	12533000	1619400	83610	39667	4685.5	464660	594600	432160	6	Cytoplasmic	Cytoplasmic	Cytoplasmic	Cytoplasmic		Cytoplasmic	J
Q72SQ5	LIC11320	ATP-cone domain-containing protein	LIC_11320	25909000	0	2891300	2210900	2324800	11225000	7257500	1619300	0	180710	138180	145300	701560	453600	5	Unknown	OuterMembrane	InnerMembrane	Unknown		Unknown	X
Q72UH6	LIC10681	Phosphoribosylformylglycinamidine synthase subunit PurQ (FGAM synthase) (EC 6.3.5.3) (Formylglycinamide ribonucleotide amidotransferase subunit I) (FGAR amidotransferase I) (FGAR-AT I) (Glutaminase PurQ) (EC 3.5.1.2) (Phosphoribosylformylglycinamidine synthase subunit I)	purQ LIC_10681	19319000	0	0	0	3015700	9669200	6633700	1609900	0	0	0	251310	805770	552810	3	Cytoplasmic	Cytoplasmic	Cytoplasmic	Cytoplasmic		Cytoplasmic	F
Q72V82	LIC10419	WYL domain-containing protein	LIC_10419	28916000	0	24604000	0	1618700	2693500	0	1606500	0	1366900	0	89930	149640	0	3	Cytoplasmic	Cytoplasmic	Cytoplasmic	Cytoplasmic		Cytoplasmic	X
Q72V72	LIC10430	50S ribosomal protein L25 (General stress protein CTC)	rplY ctc LIC_10430	16057000	8785000	3093300	4179100	0	0	0	1605700	878500	309330	417910	0	0	0	3	Cytoplasmic	Cytoplasmic	Cytoplasmic	Cytoplasmic		Cytoplasmic	X
Q72N59	LIC12979	PAS domain-containing protein	LIC_12979	23978000	536340	1648800	0	2350200	11163000	8279200	1598500	35756	109920	0	156680	744230	551950	5	Cytoplasmic	Cytoplasmic	Cytoplasmic	Cytoplasmic		Cytoplasmic	T
Q72V58	LIC10444	Glucose-1-phosphate thymidylyltransferase	LIC_10444	30252000	0	2234100	0	8731000	6405800	12881000	1592200	0	117580	0	459530	337150	677960	4	Cytoplasmic	Cytoplasmic	Cytoplasmic	Cytoplasmic		Cytoplasmic	M
Q72TQ1	LIC10966	AB hydrolase-1 domain-containing protein	LIC_10966	25217000	4278800	1383100	1014000	1505000	13792000	3243800	1576100	267430	86443	63373	94063	862010	202740	6	Cytoplasmic	Cytoplasmic	Cytoplasmic	Cytoplasmic		Cytoplasmic	X
Q72PD0	LIC12541	Anthranilate phosphoribosyltransferase (EC 2.4.2.18)	trpD LIC_12541	23513000	3566500	0	1457400	5070200	7174900	6243900	1567500	237770	0	97158	338020	478330	416260	5	Cytoplasmic	Cytoplasmic	Cytoplasmic	Cytoplasmic		Cytoplasmic	E
Q72PP7	LIC12421	ATPase, AAA family	LIC_12421	88187000	1515700	0	0	18374000	43085000	25212000	1547100	26591	0	0	322350	755880	442310	4	Cytoplasmic	Cytoplasmic	Cytoplasmic	Cytoplasmic		Cytoplasmic	X
Q75G12	LIC20001	F5/8 type C domain-containing protein	LIC_20001	75911000	0	0	139850	12560000	41251000	21960000	1518200	0	0	2797.1	251200	825030	439200	4	OuterMembrane	OuterMembrane	Cytoplasmic	OuterMembrane		OuterMembrane	X
Q72MP1	LIC13152	D-alanyl-D-alanine carboxypeptidase	dac LIC_13152	18144000	0	0	0	1658000	11152000	5334100	1512000	0	0	0	138170	929330	444510	3	Cytoplasmic	OuterMembrane	Cytoplasmic	Cytoplasmic		Cytoplasmic	M
Q75FE0	LIC20254	Response regulator	LIC_20254	17887000	2073600	0	1914000	2104200	8155800	3639500	1490600	172800	0	159500	175350	679650	303290	5	Cytoplasmic	Cytoplasmic	Cytoplasmic	Cytoplasmic		Cytoplasmic	K
Q72UY1	LIC10522	Oxidoreductase family	LIC_10522	26171000	3962400	139190	170000	6959400	5537300	9403100	1454000	220140	7732.8	9444.3	386640	307630	522390	6	Cytoplasmic	Cytoplasmic	Cytoplasmic	Cytoplasmic		Cytoplasmic	S
Q75FI7	LIC20197	Cysteine protease	LIC_20197	62475000	16294000	8043400	5069500	7637900	16451000	8980200	1452900	378920	187060	117890	177620	382570	208840	6	OuterMembrane	OuterMembrane	OuterMembrane	OuterMembrane		OuterMembrane	U
Q72W07	LIC10134	PF11294 family protein	LIC_10134	28973000	7167500	0	128400	0	14721000	6956500	1448600	358370	0	6419.9	0	736030	347820	4	Cytoplasmic	Cytoplasmic	Cytoplasmic	Cytoplasmic		Cytoplasmic	S
Q75FG3	LIC20226	Methylthioribulose-1-phosphate dehydratase (MTRu-1-P dehydratase) (EC 4.2.1.109)	mtnB LIC_20226	23070000	0	0	0	3680200	9101700	10288000	1441900	0	0	0	230010	568860	643000	3	Cytoplasmic	Cytoplasmic	Cytoplasmic	Cytoplasmic		Cytoplasmic	E
Q72NX1	LIC12707	Ribosome maturation factor RimP	rimP LIC_12707	12910000	0	187280	284260	5533600	3409000	3495800	1434400	0	20809	31584	614850	378770	388420	5	Cytoplasmic	Cytoplasmic	Cytoplasmic	Cytoplasmic		Cytoplasmic	S
Q72ML7	LIC13176	Tas	tas LIC_13176	25778000	0	0	565230	3486400	15148000	6578200	1432100	0	0	31402	193690	841570	365460	4	Cytoplasmic	OuterMembrane	Cytoplasmic	Cytoplasmic		Cytoplasmic	C
Q72V19	LIC10484	Threonine synthase	thrC LIC_10484	37088000	674910	0	0	6769900	12538000	17106000	1426500	25958	0	0	260380	482230	657910	4	Unknown	OuterMembrane	Cytoplasmic	Unknown		Unknown	E
Q72S52	LIC11534	Corrinoid adenosyltransferase (EC 2.5.1.17) (Cob(II)alamin adenosyltransferase) (Cob(II)yrinic acid a,c-diamide adenosyltransferase) (Cobinamide/cobalamin adenosyltransferase)	LIC_11534	12697000	0	0	156610	4786900	5621300	2132600	1410800	0	0	17401	531880	624590	236950	4	Cytoplasmic	Cytoplasmic	Cytoplasmic	Cytoplasmic		Cytoplasmic	S
Q72QB3	LIC12199	UDP-glucose 4-epimerase	LIC_12199	27879000	707940	1385200	1683400	3587000	8241000	12275000	1394000	35397	69259	84172	179350	412050	613730	6	Cytoplasmic	Cytoplasmic	Cytoplasmic	Cytoplasmic		Cytoplasmic	M
Q72PS0	LIC12397	Dot/Icm T4SS effector	LIC_12397	48289000	6383600	1361200	1849100	4913700	21880000	11900000	1379700	182390	38893	52832	140390	625150	340010	6	Unknown	Cytoplasmic	Cytoplasmic	Cytoplasmic		Cytoplasmic	X
Q72TV3	LIC10913	Transketolase alpha subunit protein	tktA LIC_10913	21729000	1171700	232210	730770	3163800	7059100	9371600	1358100	73233	14513	45673	197740	441190	585720	6	Cytoplasmic	Cytoplasmic	Cytoplasmic	Cytoplasmic		Cytoplasmic	G
Q72UP9	LIC10608	Lon protease (EC 3.4.21.53) (ATP-dependent protease La)	lon LIC_10608	55458000	8735300	1613200	4516900	9368300	17038000	14186000	1352600	213060	39347	110170	228500	415560	346000	6	Cytoplasmic	Cytoplasmic	Cytoplasmic	Cytoplasmic		Cytoplasmic	O
Q72ML0	LIC13183	Methyl-accepting chemotaxis-like	LIC_13183	10787000	3502400	571050	808220	0	5905200	0	1348300	437800	71381	101030	0	738140	0	4	Cytoplasmic	Cytoplasmic	Cytoplasmic	Cytoplasmic		Cytoplasmic	X
Q72W16	LIC10125	Tetratricopeptide repeat protein	LIC_10125	92331000	4639300	2120100	13725000	8163500	26317000	37366000	1338100	67236	30727	198910	118310	381410	541540	6	Unknown	OuterMembrane	Cytoplasmic	Unknown		Unknown	X
Q72WB8	LIC10019	3-oxoacyl-acyl carrier protein reductase	LIC_10019	21128000	1148600	0	1150600	1310200	6854100	10664000	1320500	71786	0	71910	81888	428380	666510	5	Cytoplasmic	Cytoplasmic	Cytoplasmic	Cytoplasmic		Cytoplasmic	X
Q72TT9	LIC10927	Putative lipoprotein	LIC_10927	23544000	5373300	9422200	755500	493240	4543100	2956600	1308000	298520	523460	41972	27402	252400	164260	6	Extracellular	Extracellular	Extracellular	Extracellular		Extracellular	X
Q72NL3	LIC12821	Polymer-forming cytoskeletal family protein	LIC_12821	11613000	0	0	55137	2512700	6396100	2649400	1290400	0	0	6126.3	279190	710670	294370	4	Cytoplasmic	Cytoplasmic	Cytoplasmic	Cytoplasmic		Cytoplasmic	M
Q72RK6	LIC11739	Alpha-2-macroglobulin family protein	LIC_11739	150520000	9057800	1197900	2544600	19283000	70438000	47998000	1264900	76116	10066	21383	162050	591920	403350	6	Unknown	OuterMembrane	OuterMembrane	OuterMembrane		OuterMembrane	X
Q72RP5	LIC11699	Glycerol-3-phosphate dehydrogenase (EC 1.1.5.3)	glpD LIC_11699	37899000	8169500	4600100	1162600	4170400	8410600	11386000	1263300	272320	153340	38754	139010	280350	379530	6	Cytoplasmic	Cytoplasmic	Cytoplasmic	Cytoplasmic		Cytoplasmic	C
Q72LS7	LIC13474	DNA polymerase III subunit gamma/tau (EC 2.7.7.7)	dnaX LIC_13474	39118000	1274600	274010	272280	3905100	16901000	16492000	1261900	41117	8838.9	8783.1	125970	545180	531990	6	Cytoplasmic	Cytoplasmic	Extracellular	Cytoplasmic		Cytoplasmic	H
Q72V73	LIC10429	Ribose-phosphate pyrophosphokinase (RPPK) (EC 2.7.6.1) (5-phospho-D-ribosyl alpha-1-diphosphate) (Phosphoribosyl diphosphate synthase) (Phosphoribosyl pyrophosphate synthase) (P-Rib-PP synthase) (PRPP synthase) (PRPPase)	prs LIC_10429	21164000	5713800	2123900	6001300	5149700	1674000	501060	1244900	336110	124930	353020	302920	98473	29474	6	Cytoplasmic	Cytoplasmic	Cytoplasmic	Cytoplasmic		Cytoplasmic	X
Q72QC5	LIC12187	Perosamine synthetase	per LIC_12187	29703000	22494000	2140300	2933300	2135300	0	0	1237600	937240	89177	122220	88970	0	0	4	Cytoplasmic	Cytoplasmic	Cytoplasmic	Cytoplasmic		Cytoplasmic	E
Q72N16	LIC13022	PF07075 family protein	LIC_13022	25950000	0	0	0	2251200	13411000	10287000	1235700	0	0	0	107200	638640	489860	3	Cytoplasmic	Cytoplasmic	Cytoplasmic	Cytoplasmic		Cytoplasmic	S
Q72VZ9	LIC10142	NADH-quinone oxidoreductase subunit I (EC 7.1.1.-) (NADH dehydrogenase I subunit I) (NDH-1 subunit I)	nuoI LIC_10142	10845000	0	0	0	1939900	5330400	3575000	1205000	0	0	0	215550	592270	397220	3	Cytoplasmic	Cytoplasmic	Cytoplasmic	Cytoplasmic		Cytoplasmic	C
Q72NN6	LIC12796	Thioesterase-like family protein	LIC_12796	22797000	3260800	0	39655	4095700	10729000	4672300	1199900	171620	0	2087.1	215560	564680	245910	5	Cytoplasmic	Cytoplasmic	Cytoplasmic	Cytoplasmic		Cytoplasmic	X
Q72UC1	LIC10738	ATP-dependent RNA helicase	rhlE LIC_10738	28313000	3676000	0	358250	5423500	8139600	10715000	1179700	153160	0	14927	225980	339150	446480	5	Cytoplasmic	Cytoplasmic	Extracellular	Cytoplasmic		Cytoplasmic	L
Q72RB6	LIC11832	NADPH-dependent 7-cyano-7-deazaguanine reductase (EC 1.7.1.13) (7-cyano-7-carbaguanine reductase) (NADPH-dependent nitrile oxidoreductase) (PreQ(0) reductase)	queF LIC_11832	9384100	0	0	0	676630	8159300	548170	1173000	0	0	0	84579	1019900	68522	3	Cytoplasmic	Cytoplasmic	Cytoplasmic	Cytoplasmic		Cytoplasmic	F
Q72T98	LIC11123	Phosphoribosylformylglycinamidine cyclo-ligase (EC 6.3.3.1) (AIR synthase) (AIRS) (Phosphoribosyl-aminoimidazole synthetase)	purM LIC_11123	19676000	7259900	0	0	0	10197000	2219200	1157400	427050	0	0	0	599810	130540	3	Cytoplasmic	Cytoplasmic	Cytoplasmic	Cytoplasmic		Cytoplasmic	F
Q72VM5	LIC10272	Elongation factor G (EF-G)	fusA LIC_10272	45325000	20231000	911150	6167500	779640	7040900	10195000	1133100	505770	22779	154190	19491	176020	254870	6	Cytoplasmic	Cytoplasmic	Cytoplasmic	Cytoplasmic		Cytoplasmic	J
Q72R97	LIC11851	Cytoplasmic membrane protein	impL63 LIC_11851	32717000	9506500	4948600	7417.5	0	10454000	7801000	1128200	327810	170640	255.78	0	360480	269000	5	OuterMembrane	OuterMembrane	OuterMembrane	OuterMembrane		OuterMembrane	X
Q72SW5	LIC11257	Exopolyphosphatase	ppx LIC_11257	31433000	0	0	0	2510700	10232000	18691000	1122600	0	0	0	89669	365420	667520	3	Cytoplasmic	Cytoplasmic	Cytoplasmic	Cytoplasmic		Cytoplasmic	X
Q72TU1	LIC10925	Metallo-beta-lactamase	LIC_10925	17908000	1649300	0	0	3314000	11000000	1945000	1119300	103080	0	0	207120	687510	121560	4	Cytoplasmic	Cytoplasmic	Cytoplasmic	Cytoplasmic		Cytoplasmic	S
Q75FT1	LIC20100	HDOD domain-containing protein	LIC_20100	16883000	0	0	0	1990000	2260200	12633000	1055200	0	0	0	124370	141260	789550	3	Cytoplasmic	Cytoplasmic	Cytoplasmic	Cytoplasmic		Cytoplasmic	X
Q72RJ9	LIC11746	N-acetyl-gamma-glutamyl-phosphate reductase (AGPR) (EC 1.2.1.38) (N-acetyl-glutamate semialdehyde dehydrogenase) (NAGSA dehydrogenase)	argC LIC_11746	21052000	0	0	240700	5826700	9029500	5955100	1052600	0	0	12035	291340	451480	297750	4	Cytoplasmic	Cytoplasmic	Cytoplasmic	Cytoplasmic		Cytoplasmic	E
Q72U13	LIC10851	Elongation factor Ts (EF-Ts)	tsf LIC_10851	11575000	10490000	0	390660	0	695230	0	1052300	953600	0	35514	0	63202	0	3	Cytoplasmic	Cytoplasmic	Cytoplasmic	Cytoplasmic		Cytoplasmic	J
Q75FE4	LIC20250	Peptidoglycan-associated cytoplasmic membrane protein	LIC_20250	21019000	7240800	0	0	0	5653000	8125100	1050900	362040	0	0	0	282650	406260	3	OuterMembrane	Cytoplasmic	InnerMembrane	Unknown		Unknown	M
Q72M24	LIC13367	Sulfite reductase	cysI LIC_13367	32549000	0	0	0	3735400	15786000	13027000	1050000	0	0	0	120500	509230	420240	3	Cytoplasmic	Cytoplasmic	Cytoplasmic	Cytoplasmic		Cytoplasmic	C
Q72MJ2	LIC13453	Cytoplasmic membrane protein	LIC_13453	19204000	0	275050	294910	0	11292000	7342600	1010800	0	14477	15522	0	594310	386450	4	Cytoplasmic	Cytoplasmic	Cytoplasmic	Cytoplasmic		Cytoplasmic	M
Q72NU2	LIC12737	Site-specific modification DNA-methyltransferase	LIC_12737	28867000	4362600	866550	323950	7004100	9351800	6958300	995430	150430	29881	11171	241520	322480	239940	6	Cytoplasmic	Cytoplasmic	Cytoplasmic	Cytoplasmic		Cytoplasmic	X
Q72N18	LIC13020	VWA domain-containing protein	LIC_13020	10941000	2885500	0	0	0	6261400	1794000	994630	262320	0	0	0	569220	163090	3	Cytoplasmic	Cytoplasmic	Cytoplasmic	Cytoplasmic		Cytoplasmic	X
Q72R58	LIC11890	Flagellin	FlaB LIC_11890	16803000	3259200	1224200	12320000	0	0	0	988420	191720	72012	724690	0	0	0	3	Periplasmic	Cytoplasmic	Cytoplasmic	Cytoplasmic		Cytoplasmic	N
Q72RT5	LIC11655	Bifunctional purine biosynthesis protein PurH [Includes: Phosphoribosylaminoimidazolecarboxamide formyltransferase (EC 2.1.2.3) (AICAR transformylase); IMP cyclohydrolase (EC 3.5.4.10) (ATIC) (IMP synthase) (Inosinicase)]	purH LIC_11655	29620000	18127000	2068600	1629300	2583200	4310000	901350	987320	604240	68954	54310	86108	143670	30045	6	Cytoplasmic	Cytoplasmic	Cytoplasmic	Cytoplasmic		Cytoplasmic	F
Q72SE7	LIC11436	FecR domain-containing protein	LIC_11436	36448000	1213100	403290	10950000	1204200	17157000	5519200	985070	32786	10900	295960	32545	463710	149170	6	OuterMembrane	OuterMembrane	InnerMembrane	OuterMembrane	OMPS	OuterMembrane	X
Q72QB2	LIC12200	ADP-heptose synthetase	LIC_12200	22452000	4354300	1631500	2553900	1357300	9250400	3304700	976180	189320	70936	111040	59014	402190	143680	6	Cytoplasmic	Cytoplasmic	Cytoplasmic	Cytoplasmic		Cytoplasmic	H
P61440	LIC10523	Chaperone protein DnaJ	dnaJ LIC_10523	19130000	4943000	1337900	2009800	746420	6974800	3118500	956520	247150	66895	100490	37321	348740	155930	6	Cytoplasmic	Cytoplasmic	Cytoplasmic	Cytoplasmic		Cytoplasmic	O
Q72R08	LIC11944	Protein translocase subunit SecA (EC 7.4.2.8)	secA LIC_11944	44435000	8698500	2579300	2993900	2627400	14185000	13350000	945410	185080	54879	63699	55903	301810	284050	6	Cytoplasmic	Cytoplasmic	Cytoplasmic	Cytoplasmic		Cytoplasmic	U
Q75FT9	LIC20092	Uncharacterized protein	LIC_20092	27696000	101810	0	0	3924600	19294000	4376200	923210	3393.7	0	0	130820	643120	145870	4	Cytoplasmic	OuterMembrane	Unknown	Unknown		Unknown	X
Q72M01	LIC13392	Polysaccharide deacetylase	LIC_13392	26576000	7172600	2096800	0	0	7048600	10258000	916420	247330	72305	0	0	243060	353730	4	Unknown	Periplasmic	Periplasmic	Periplasmic		Periplasmic	X
Q72V56	LIC10446	Phosphomannomutase	LIC_10446	25409000	3302500	799360	220420	5854500	12512000	2720100	907470	117950	28548	7872.2	209090	446870	97146	6	Cytoplasmic	OuterMembrane	Cytoplasmic	Cytoplasmic		Cytoplasmic	G
Q72US6	LIC10581	Anthranilate synthase component II	trpG LIC_10581	11153000	1785700	240620	211600	0	2477400	6438100	857960	137360	18509	16277	0	190570	495240	5	Cytoplasmic	Cytoplasmic	Cytoplasmic	Cytoplasmic		Cytoplasmic	X
Q72SN5	LIC11344	NAD(P)-bd_dom domain-containing protein	LIC_11344	11787000	5315600	0	0	930200	3613600	1927300	841910	379690	0	0	66443	258120	137660	4	Cytoplasmic	Cytoplasmic	Cytoplasmic	Cytoplasmic		Cytoplasmic	X
Q72R01	LIC11951	ATP-dependent Clp protease proteolytic subunit 2 (EC 3.4.21.92) (Endopeptidase Clp 2)	clpP2 LIC_11951	8988800	2693300	0	166420	0	2672800	3456200	817160	244850	0	15129	0	242980	314200	4	Cytoplasmic	Cytoplasmic	Cytoplasmic	Cytoplasmic		Cytoplasmic	X
Q72NL4	LIC12820	Pyridoxal phosphate biosynthesis protein	pdxA LIC_12820	16071000	770560	0	1582400	2225300	8791700	2701400	803570	38528	0	79122	111260	439590	135070	5	Cytoplasmic	Cytoplasmic	Cytoplasmic	Cytoplasmic		Cytoplasmic	H
Q72MD7	LIC13251	UDP-N-acetylglucosamine 1-carboxyvinyltransferase (EC 2.5.1.7) (Enoylpyruvate transferase) (UDP-N-acetylglucosamine enolpyruvyl transferase) (EPT)	murA LIC_13251	16703000	0	0	0	4871600	4314900	7516300	795370	0	0	0	231980	205470	357920	3	Cytoplasmic	Cytoplasmic	Cytoplasmic	Cytoplasmic		Cytoplasmic	M
Q75FG6	LIC20223	DUF3847 domain-containing protein	LIC_20223	4765000	0	0	234220	1567200	1700800	1262900	794170	0	0	39037	261190	283460	210480	4	Cytoplasmic	Cytoplasmic	Cytoplasmic	Cytoplasmic		Cytoplasmic	X
Q72RS2	LIC11670	Tetratricopeptide repeat protein	LIC_11670	23582000	1491200	0	0	2392800	12122000	7575800	786050	49706	0	0	79759	404060	252530	4	Cytoplasmic	Cytoplasmic	Cytoplasmic	Cytoplasmic		Cytoplasmic	X
Q72SC3	LIC11461	Glutamyl-tRNA(Gln) amidotransferase subunit A (Glu-ADT subunit A) (EC 6.3.5.7)	gatA LIC_11461	22784000	2304500	1087500	115160	3995700	9644000	5637100	785660	79467	37501	3971.1	137780	332550	194380	6	Cytoplasmic	OuterMembrane	Cytoplasmic	Cytoplasmic		Cytoplasmic	J
Q72M74	LIC13316	ABC transporter, ATP-binding protein	LIC_13316	14108000	2580700	799850	104480	1246600	2322300	7054200	783780	143370	44436	5804.5	69256	129020	391900	6	Cytoplasmic	Cytoplasmic	Unknown	Cytoplasmic		Cytoplasmic	V
Q72VH1	LIC10326	Tetratricopeptide repeat protein	LIC_10326	21086000	3222000	1359900	1553900	3097200	10230000	1623300	780970	119330	50365	57554	114710	378890	60122	6	Unknown	OuterMembrane	OuterMembrane	OuterMembrane		OuterMembrane	X
Q72U10	LIC10854	Isoprenyl transferase (EC 2.5.1.-)	uppS LIC_10854	10750000	1471500	213250	66763	3079200	3106500	2812800	767860	105110	15232	4768.8	219950	221890	200910	6	Cytoplasmic	Cytoplasmic	Cytoplasmic	Cytoplasmic		Cytoplasmic	H
Q72P58	LIC12618	Diaminopimelate decarboxylase	lysA LIC_12618	17642000	0	0	0	2329200	5145800	10167000	767050	0	0	0	101270	223730	442050	3	Cytoplasmic	OuterMembrane	Cytoplasmic	Cytoplasmic		Cytoplasmic	E
Q72SY1	LIC11241	ATP synthase subunit alpha (EC 7.1.2.2) (ATP synthase F1 sector subunit alpha) (F-ATPase subunit alpha)	atpA lic11241 LIC_11241	18349000	3869100	8828000	4917500	734420	0	0	764540	161210	367830	204890	30601	0	0	4	Cytoplasmic	Cytoplasmic	Cytoplasmic	Cytoplasmic		Cytoplasmic	F
Q72UM5	LIC10632	Fe-S cluster assembly protein SufD	LIC_10632	15221000	0	10282000	0	555100	3169400	1215000	761060	0	514080	0	27755	158470	60750	4	Cytoplasmic	Cytoplasmic	Cytoplasmic	Cytoplasmic		Cytoplasmic	O
Q72LT1	LIC13469	UDP-3-O-[3-hydroxymyristoyl] glucosamine N-acyltransferase	lpxD LIC_13469	11990000	0	0	0	2610500	5977600	3401700	749360	0	0	0	163160	373600	212600	3	Cytoplasmic	Cytoplasmic	Cytoplasmic	Cytoplasmic		Cytoplasmic	M
Q72MN0	LIC13163	3-methyl-2-oxobutanoate hydroxymethyltransferase (EC 2.1.2.11) (Ketopantoate hydroxymethyltransferase) (KPHMT)	panB LIC_13163	7477500	471610	0	0	738740	2688800	3578300	747750	47161	0	0	73874	268880	357830	4	Cytoplasmic	Cytoplasmic	Cytoplasmic	Cytoplasmic		Cytoplasmic	H
Q72RY4	LIC11604	ATP-binding protein	LIC_11604	9682500	0	1011300	516950	1602100	3495000	3057100	744810	0	77789	39766	123240	268850	235160	5	Cytoplasmic	Cytoplasmic	Cytoplasmic	Cytoplasmic		Cytoplasmic	X
Q72MF7	LIC13230	ATP-dependent RNA helicase	dead LIC_13230	19983000	2871400	2100200	711970	1971300	7133400	5194500	740100	106350	77784	26369	73009	264200	192390	6	Cytoplasmic	Cytoplasmic	Cytoplasmic	Cytoplasmic		Cytoplasmic	L
Q72P57	LIC12619	Zn_dep_PLPC domain-containing protein	LIC_12619	13986000	0	0	111820	1036800	10405000	2432000	736110	0	0	5885.5	54569	547650	128000	4	Cytoplasmic	Cytoplasmic	Cytoplasmic	Cytoplasmic		Cytoplasmic	X
Q72R31	LIC11920	PF07614 family protein	LIC_11920	16858000	0	271210	314460	1821000	8222300	6228600	732940	0	11792	13672	79172	357490	270810	5	Cytoplasmic	Cytoplasmic	Cytoplasmic	Cytoplasmic		Cytoplasmic	X
Q72SH2	LIC11410	Acetolactate synthase small subunit (AHAS) (ALS) (EC 2.2.1.6) (Acetohydroxy-acid synthase small subunit)	ilvH LIC_11410	7295100	0	0	0	1414100	2808300	3072600	729510	0	0	0	141410	280830	307260	3	Cytoplasmic	Cytoplasmic	Cytoplasmic	Cytoplasmic		Cytoplasmic	E
Q72RD4	LIC11812	Glutamate--cysteine ligase (EC 6.3.2.2) (Gamma-ECS) (GCS) (Gamma-glutamylcysteine synthetase)	gshA LIC_11812	20378000	1496900	175270	168890	9704700	4342500	4489900	727790	53461	6259.8	6031.7	346590	155090	160350	6	Cytoplasmic	Cytoplasmic	Cytoplasmic	Cytoplasmic		Cytoplasmic	H
Q72QB6	LIC12196	APH domain-containing protein	LIC_12196	21592000	0	0	0	1690600	17343000	2557800	719730	0	0	0	56352	578110	85261	3	Cytoplasmic	Cytoplasmic	InnerMembrane	Cytoplasmic		Cytoplasmic	S
Q72R34	LIC11917	Ribosomal RNA small subunit methyltransferase E (EC 2.1.1.193)	LIC_11917	10788000	0	0	0	506610	8210700	2070500	719190	0	0	0	33774	547380	138030	3	Unknown	Cytoplasmic	Cytoplasmic	Cytoplasmic		Cytoplasmic	X
Q72PI1	LIC12490	RNA polymerase sigma factor	LIC_12490	7181600	944300	0	3138100	0	3099200	0	718160	94430	0	313810	0	309920	0	3	Cytoplasmic	Cytoplasmic	Cytoplasmic	Cytoplasmic		Cytoplasmic	K
Q72U95	LIC10766	Lipoprotein	LIC_10766	4281600	636040	0	1023700	1285000	1336900	0	713600	106010	0	170620	214160	222810	0	4	Unknown	Cytoplasmic	Cytoplasmic	Cytoplasmic		Cytoplasmic	X
Q72LS1	LIC13480	Serine--tRNA ligase (EC 6.1.1.11) (Seryl-tRNA synthetase) (SerRS) (Seryl-tRNA(Ser/Sec) synthetase)	serS LIC_13480	12370000	0	1549400	285350	3829200	0	6706400	687240	0	86075	15853	212730	0	372580	4	Cytoplasmic	Cytoplasmic	Cytoplasmic	Cytoplasmic		Cytoplasmic	J
Q72M79	LIC13311	UDP-n-acetylmuramate:l-alanyl-gamma-d-glutamyl-meso-diaminopimelate ligase	mpl LIC_13311	17819000	0	0	1289600	5043300	2938100	8548000	685350	0	0	49600	193970	113000	328770	4	Cytoplasmic	Cytoplasmic	Cytoplasmic	Cytoplasmic		Cytoplasmic	M
Q72SM2	LIC11357	Alcohol dehydrogenase	LIC_11357	12280000	0	0	433660	1104800	4877600	5864000	682220	0	0	24092	61375	270980	325780	4	Cytoplasmic	Cytoplasmic	Cytoplasmic	Cytoplasmic		Cytoplasmic	X
Q72TF4	LIC11067	Polymer-forming cytoskeletal family protein	LIC_11067	4052100	1311200	821520	1919400	0	0	0	675360	218540	136920	319900	0	0	0	3	Unknown	Cytoplasmic	Extracellular	Unknown		Unknown	X
Q72T84	LIC11137	Prophage helix-turn-helix protein	LIC_11137	15361000	0	0	0	8551400	1909800	4900000	667880	0	0	0	371800	83033	213050	3	Unknown	Cytoplasmic	Cytoplasmic	Cytoplasmic		Cytoplasmic	X
Q72VX2	LIC10173	Uncharacterized protein	LIC_10173	5924600	0	0	0	749120	4499400	676050	658280	0	0	0	83236	499930	75116	3	Unknown	Cytoplasmic	Extracellular	Unknown		Unknown	X
Q72VA5	LIC10396	Acetyl-CoA acetyltransferase	phbA LIC_10396	11766000	669480	0	127810	2008200	5264000	3697000	653690	37194	0	7100.6	111570	292440	205390	5	Cytoplasmic	Cytoplasmic	Cytoplasmic	Cytoplasmic		Cytoplasmic	I
Q72TB0	LIC11111	HtrA2	htrA2 LIC_11111	12314000	0	0	100880	3349200	5787600	3076300	648100	0	0	5309.5	176270	304610	161910	4	Unknown	OuterMembrane	InnerMembrane	Unknown		Unknown	X
Q72QH3	LIC12140	Nucleoside-diphosphate-sugar epimerase	LIC_12140	12740000	0	0	0	2125500	7667900	2946600	637000	0	0	0	106270	383400	147330	3	Cytoplasmic	OuterMembrane	Cytoplasmic	Cytoplasmic		Cytoplasmic	X
Q72NU0	LIC12739	MaoC family protein	LIC_12739	4998900	515340	0	0	395510	2178700	1909400	624870	64418	0	0	49439	272340	238670	4	Cytoplasmic	Cytoplasmic	Cytoplasmic	Cytoplasmic		Cytoplasmic	I
Q72R22	LIC11929	Short-chain dehydrogenase	LIC_11929	11399000	0	0	0	424500	6022800	4952000	599960	0	0	0	22342	316990	260630	3	Cytoplasmic	InnerMembrane	Cytoplasmic	Cytoplasmic		Cytoplasmic	S
Q72QT3	LIC12026	Bifunctional protein FolD [Includes: Methylenetetrahydrofolate dehydrogenase (EC 1.5.1.5); Methenyltetrahydrofolate cyclohydrolase (EC 3.5.4.9)]	folD LIC_12026	8978100	1902500	0	6649400	426160	0	0	598540	126830	0	443300	28411	0	0	3	Cytoplasmic	Cytoplasmic	Cytoplasmic	Cytoplasmic		Cytoplasmic	F
Q72QK6	LIC12107	Phosphate starvation-inducible protein	LIC_12107	9517300	0	0	0	421690	3839200	5256500	594830	0	0	0	26356	239950	328530	3	Cytoplasmic	Cytoplasmic	Cytoplasmic	Cytoplasmic		Cytoplasmic	T
Q75FP9	LIC20133	Ferredoxin-like protein	LIC_20133	5940100	0	0	197590	1157000	3414600	1171000	594010	0	0	19759	115700	341460	117100	4	Unknown	Cytoplasmic	Cytoplasmic	Cytoplasmic		Cytoplasmic	X
Q72S24	LIC11563	HD-GYP domain-containing protein	LIC_11563	12452000	8920400	364410	0	0	924620	2242300	592940	424780	17353	0	0	44030	106780	4	Cytoplasmic	Cytoplasmic	Cytoplasmic	Cytoplasmic		Cytoplasmic	T
Q72SG8	LIC11414	Acyl-CoA thioesterase	tesA LIC_11414	6499700	3418800	0	607910	0	2303500	169410	590880	310800	0	55265	0	209410	15400	4	Periplasmic	Cytoplasmic	InnerMembrane	Unknown		Unknown	E
Q72VI0	LIC10317	Ribose 5-phosphate isomerase B	rpiB LIC_10317	5278500	3310700	0	767170	0	0	1200600	586500	367850	0	85242	0	0	133400	3	Cytoplasmic	Cytoplasmic	Cytoplasmic	Cytoplasmic		Cytoplasmic	G
Q72U31	LIC10833	3-dmu-9_3-mt domain-containing protein	LIC_10833	4659500	0	1605200	0	0	668110	2386200	582440	0	200650	0	0	83513	298280	3	Unknown	Periplasmic	Cytoplasmic	Unknown		Unknown	S
Q72QT2	LIC12027	AXE1 domain-containing protein	LIC_12027	9283800	1056300	0	0	1132800	3537000	3557700	580240	66020	0	0	70799	221060	222360	4	Cytoplasmic	Cytoplasmic	Cytoplasmic	Cytoplasmic		Cytoplasmic	X
Q72W09	LIC10132	Sigma 54 activator	LIC_10132	20004000	7979300	2650100	2399500	0	4812200	2162500	571530	227980	75716	68556	0	137490	61785	5	Cytoplasmic	Cytoplasmic	Cytoplasmic	Cytoplasmic		Cytoplasmic	T
Q75FC8	LIC20266	Aspartate-semialdehyde dehydrogenase (ASA dehydrogenase) (ASADH) (EC 1.2.1.11) (Aspartate-beta-semialdehyde dehydrogenase)	asd LIC_20266	10548000	3893800	0	2911700	0	2645200	1097400	555160	204940	0	153240	0	139220	57757	4	Cytoplasmic	Cytoplasmic	Cytoplasmic	Cytoplasmic		Cytoplasmic	E
Q72VY4	LIC10161	ACT domain-containing protein	LIC_10161	21076000	2920200	2827500	490020	1872100	9303800	3662200	554620	76846	74407	12895	49265	244840	96374	6	Cytoplasmic	Cytoplasmic	Cytoplasmic	Cytoplasmic		Cytoplasmic	X
Q75G01	LIC20014	Uroporphyrinogen decarboxylase (EC 4.1.1.37)	hemE LIC_20014	9945500	0	0	157830	2759400	5474500	1553800	552530	0	0	8768.2	153300	304140	86324	4	Cytoplasmic	Cytoplasmic	Cytoplasmic	Cytoplasmic		Cytoplasmic	H
Q72U91	LIC10770	Lactamase_B domain-containing protein	LIC_10770	7179000	1292400	0	0	3202200	0	2684400	552230	99418	0	0	246320	0	206490	3	Cytoplasmic	Cytoplasmic	Cytoplasmic	Cytoplasmic		Cytoplasmic	S
Q72MR4	LIC13129	Methionine--tRNA ligase (EC 6.1.1.10) (Methionyl-tRNA synthetase) (MetRS)	metG LIC_13129	22979000	4159900	0	2323000	3826900	11127000	1541900	547120	99046	0	55310	91116	264940	36713	5	Cytoplasmic	Cytoplasmic	Cytoplasmic	Cytoplasmic		Cytoplasmic	J
Q72NU5	LIC12734	Uncharacterized protein	LIC_12734	7105000	0	0	1025600	2458500	1232400	2388500	546540	0	0	78894	189120	94802	183730	4	Unknown	Cytoplasmic	Cytoplasmic	Cytoplasmic		Cytoplasmic	X
Q72QQ5	LIC12058	Histidine kinase response regulator hybrid protein	LIC_12058	13116000	665280	0	0	2630300	4393300	5427100	546500	27720	0	0	109600	183050	226130	4	Cytoplasmic	Cytoplasmic	Cytoplasmic	Cytoplasmic		Cytoplasmic	T
P62414	LIC12091	Phosphoglycerate kinase (EC 2.7.2.3)	pgk LIC_12091	13585000	4821800	1381400	356560	499440	3424900	3101300	543420	192870	55254	14263	19977	137000	124050	6	Cytoplasmic	Cytoplasmic	Cytoplasmic	Cytoplasmic		Cytoplasmic	G
Q72US4	LIC10583	Acyl-CoA dehydrogenase	LIC_10583	14027000	10497000	0	2609700	0	0	920330	539520	403750	0	100370	0	0	35397	3	Cytoplasmic	Cytoplasmic	Cytoplasmic	Cytoplasmic		Cytoplasmic	I
Q72N92	LIC12944	30S ribosomal protein S1	LIC_12944	12304000	6415300	1322400	705440	303350	3557200	0	534940	278930	57495	30671	13189	154660	0	5	Cytoplasmic	Cytoplasmic	Cytoplasmic	Cytoplasmic		Cytoplasmic	X
Q72Q27	LIC12287	Putative lipoprotein	LIC_12287	3624500	0	0	0	1298100	1474100	852290	517780	0	0	0	185440	210590	121760	3	Unknown	Periplasmic	Periplasmic	Periplasmic	OMPS	OuterMembrane	S
Q72RX6	LIC11612	Sialidase domain protein	LIC_11612	11320000	0	0	78663	3839100	0	7402700	514570	0	0	3575.6	174510	0	336490	3	Unknown	OuterMembrane	Periplasmic	Unknown	OMPS	OuterMembrane	X
Q75FM4	LIC20158	Endopeptidase La (EC 3.4.21.53)	lonA LIC_20158	13103000	930370	0	0	926190	2006300	9239800	503950	35784	0	0	35623	77164	355380	4	Cytoplasmic	Cytoplasmic	Cytoplasmic	Cytoplasmic		Cytoplasmic	O
Q75FY2	LIC20049	NAD(+)/NADH kinase	LIC_20049	7868700	842860	508350	1278500	0	4542800	696130	491790	52679	31772	79907	0	283930	43508	5	Cytoplasmic	Cytoplasmic	Cytoplasmic	Cytoplasmic		Cytoplasmic	X
Q72SG5	LIC11418	ATP-dependent Clp protease ATP-binding subunit ClpX	clpX LIC_11418	12742000	5518000	3048100	865440	2246500	0	1064000	490080	212230	117240	33286	86404	0	40925	5	Cytoplasmic	Cytoplasmic	Cytoplasmic	Cytoplasmic		Cytoplasmic	O
Q75FI5	LIC20204	Cysteine desulfurase	csdB LIC_20204	8802600	0	0	217180	3481500	3798700	1305200	489030	0	0	12066	193420	211040	72514	4	Cytoplasmic	Cytoplasmic	Cytoplasmic	Cytoplasmic		Cytoplasmic	E
Q75FI4	LIC20205	Rubrerythrin domain-containing protein	LIC_20205	6826000	5006300	553930	1265800	0	0	0	487570	357590	39566	90414	0	0	0	3	Unknown	Periplasmic	Cytoplasmic	Unknown		Unknown	X
P61780	LIC10113	Imidazole glycerol phosphate synthase subunit HisH (EC 4.3.2.10) (IGP synthase glutaminase subunit) (EC 3.5.1.2) (IGP synthase subunit HisH) (ImGP synthase subunit HisH) (IGPS subunit HisH)	hisH LIC_10113	6720600	0	0	973090	3047400	2700200	0	480040	0	0	69506	217670	192870	0	3	Cytoplasmic	Cytoplasmic	Cytoplasmic	Cytoplasmic		Cytoplasmic	E
Q72VH9	LIC10318	Concanavalin A-like lectin/glucanases family protein	LIC_10318	18143000	1343100	0	447700	836030	13655000	1860700	477440	35345	0	11781	22001	359350	48965	5	Unknown	OuterMembrane	OuterMembrane	OuterMembrane		OuterMembrane	X
Q72UK2	LIC10655	DUF4878 domain-containing protein	LIC_10655	3778400	1802600	0	423610	0	1552100	0	472300	225330	0	52951	0	194020	0	3	Unknown	Periplasmic	OuterMembrane	Unknown		Unknown	X
Q72U89	LIC10772	DUF3829 domain-containing protein	LIC_10772	7938400	5752400	462870	1109800	0	613300	0	466960	338380	27228	65284	0	36077	0	4	Unknown	OuterMembrane	OuterMembrane	OuterMembrane		OuterMembrane	X
Q72PY8	LIC12327	Adenylate/guanylate cyclase	LIC_12327	13028000	5009600	0	88847	679720	2030900	5219100	465290	178920	0	3173.1	24276	72532	186400	5	Cytoplasmic	Cytoplasmic	Cytoplasmic	Cytoplasmic		Cytoplasmic	T
Q72M46	LIC13345	Glutamate--tRNA ligase (EC 6.1.1.17) (Glutamyl-tRNA synthetase) (GluRS)	gltX LIC_13345	14284000	3787500	162200	340380	3150100	4702700	2141600	460790	122180	5232.2	10980	101620	151700	69082	6	Cytoplasmic	Cytoplasmic	Cytoplasmic	Cytoplasmic		Cytoplasmic	J
Q72MV1	LIC13088	Response regulator	LIC_13088	5923300	4790100	178070	0	0	955130	0	455640	368470	13698	0	0	73472	0	3	Cytoplasmic	Cytoplasmic	Cytoplasmic	Cytoplasmic		Cytoplasmic	K
Q72QK0	LIC12113	30S ribosomal protein S6	rpsF LIC_12113	2727900	1513600	558220	94937	561240	0	0	454660	252260	93036	15823	93539	0	0	4	Unknown	Cytoplasmic	Cytoplasmic	Cytoplasmic		Cytoplasmic	X
Q72U06	LIC10858	Proline--tRNA ligase (EC 6.1.1.15) (Prolyl-tRNA synthetase) (ProRS)	proS LIC_10858	12383000	8407400	1114200	2861200	0	0	0	442240	300270	39792	102190	0	0	0	3	Cytoplasmic	Cytoplasmic	Cytoplasmic	Cytoplasmic		Cytoplasmic	J
Q72S55	LIC11531	Flagellin	LIC_11531	7685100	1713000	738220	5233800	0	0	0	426950	95169	41012	290770	0	0	0	3	Periplasmic	Cytoplasmic	Cytoplasmic	Cytoplasmic		Cytoplasmic	N
Q72RX2	LIC11616	ADP-L-glycero-D-mannoheptose-6-epimerase	rfaD LIC_11616	6794200	0	0	0	1201000	1431800	4161400	424640	0	0	0	75062	89490	260090	3	Cytoplasmic	OuterMembrane	Unknown	Unknown		Unknown	M			0
Q75FF2	LIC20241	Alanine racemase (EC 5.1.1.1)	alr LIC_20241	10908000	0	0	0	1013000	6188000	3707400	419550	0	0	0	38961	238000	142590	3	Cytoplasmic	Cytoplasmic	Cytoplasmic	Cytoplasmic		Cytoplasmic	M
Q75FN1	LIC20151	TonB-dependent outer membrane receptor	LIC_20151	14604000	0	358280	0	0	11039000	3207100	417250	0	10237	0	0	315390	91632	3	OuterMembrane	OuterMembrane	OuterMembrane	OuterMembrane	OMPS	OuterMembrane	H
Q72RY7	LIC11601	ATP-dependent protease ATPase subunit HslU (Unfoldase HslU)	hslU LIC_11601	9982100	1419600	0	59784	1565800	3317700	3619300	415920	59152	0	2491	65240	138240	150800	5	Cytoplasmic	Cytoplasmic	Cytoplasmic	Cytoplasmic		Cytoplasmic	O
Q72TK6	LIC11013	OppA	oppA LIC_11013	12413000	822500	0	0	2547400	3793300	5249900	413770	27417	0	0	84912	126440	175000	4	Periplasmic	Cytoplasmic	OuterMembrane	Unknown		Unknown	E
Q72S34	LIC11552	Methionyl-tRNA formyltransferase (EC 2.1.2.9)	fmt LIC_11552	8249100	1601700	2516600	647440	566340	2917000	0	412460	80086	125830	32372	28317	145850	0	5	Cytoplasmic	Cytoplasmic	Cytoplasmic	Cytoplasmic		Cytoplasmic	J
Q72N07	LIC13031	Aminotransferase	LIC_13031	7588800	196430	0	0	707680	4374900	2309800	399410	10338	0	0	37246	230260	121570	4	Cytoplasmic	Cytoplasmic	Cytoplasmic	Cytoplasmic		Cytoplasmic	X
Q72QM9	LIC12084	NAD_binding_3 domain-containing protein	LIC_12084	7739400	0	0	0	2951100	4082100	706110	386970	0	0	0	147560	204110	35305	3	Cytoplasmic	Cytoplasmic	Cytoplasmic	Cytoplasmic		Cytoplasmic	X
Q72RF9	LIC11786	Homoserine kinase (HK) (HSK) (EC 2.7.1.39)	thrB LIC_11786	5393700	0	0	0	1096700	3186500	1110500	385270	0	0	0	78337	227610	79322	3	Cytoplasmic	Cytoplasmic	Cytoplasmic	Cytoplasmic		Cytoplasmic	E
Q72NK3	LIC12831	SAM dependent methyltransferase	LIC_12831	7276700	0	0	678190	2058700	4539800	0	382980	0	0	35694	108350	238940	0	3	Cytoplasmic	Cytoplasmic	Cytoplasmic	Cytoplasmic		Cytoplasmic	J
Q75FP0	LIC20142	Adenine phosphoribosyltransferase (APRT) (EC 2.4.2.7)	apt LIC_20142	3792000	740570	461000	0	1058100	952070	580270	379200	74057	46100	0	105810	95207	58027	5	Cytoplasmic	Cytoplasmic	Cytoplasmic	Cytoplasmic		Cytoplasmic	F
Q72PX8	LIC12339	PF07598 family protein	LIC_12339	13353000	5924300	698870	271350	1301900	3325000	1831500	370920	164560	19413	7537.5	36164	92362	50876	6	Cytoplasmic	Extracellular	InnerMembrane	Unknown		Unknown	S
Q72PA3	LIC12572	YkgJ family cysteine cluster protein	LIC_12572	4034100	0	0	0	1019000	1415700	1599400	366740	0	0	0	92640	128700	145400	3	Cytoplasmic	Cytoplasmic	Cytoplasmic	Cytoplasmic		Cytoplasmic	X
Q72NX7	LIC12701	Polyribonucleotide nucleotidyltransferase (EC 2.7.7.8) (Polynucleotide phosphorylase) (PNPase)	pnp LIC_12701	13084000	4643200	516970	7475000	449030	0	0	363450	128980	14360	207640	12473	0	0	4	Cytoplasmic	Cytoplasmic	Cytoplasmic	Cytoplasmic		Cytoplasmic	J
Q72PP6	LIC12422	Aminotransferase (EC 2.6.1.-)	aspB LIC_12422	8357700	2311300	451010	0	0	2417400	3178100	363380	100490	19609	0	0	105100	138180	4	Cytoplasmic	Cytoplasmic	Cytoplasmic	Cytoplasmic		Cytoplasmic	E
Q72U69	LIC10793	Antigen Lp49 (Leptospiral 49 kilodalton protein) (Lp49)	orfC LIC_10793	8949300	0	1595600	160370	435420	3798300	2959600	357970	0	63823	6414.9	17417	151930	118390	5	Cytoplasmic	Cytoplasmic	Cytoplasmic	Cytoplasmic	OMPS	OuterMembrane	S
Q72PJ6	LIC12475	Dihydrolipoyl dehydrogenase (EC 1.8.1.4)	lpdA LIC_12475	8912300	5655700	0	1073600	404610	323890	1454600	356490	226230	0	42942	16184	12956	58184	5	Cytoplasmic	Cytoplasmic	Cytoplasmic	Cytoplasmic		Cytoplasmic	C
Q72RN2	LIC11713	Motility protein B	LIC_11713	5834500	1705100	0	609990	1803800	1715600	0	343210	100300	0	35882	106110	100920	0	4	Cytoplasmic	Cytoplasmic	Cytoplasmic	Cytoplasmic		Cytoplasmic	N
Q72RU6	LIC11642	GSDH domain-containing protein	LIC_11642	7888100	603240	0	110450	1412400	4115300	1646700	342960	26228	0	4802	61408	178930	71596	5	Cytoplasmic	Cytoplasmic	InnerMembrane	Cytoplasmic		Cytoplasmic	G
Q72NB1	LIC12925	Citrate synthase	LIC_12925	7806900	3865200	0	3606400	0	0	335350	339430	168050	0	156800	0	0	14580	3	Cytoplasmic	Cytoplasmic	Cytoplasmic	Cytoplasmic		Cytoplasmic	H
Q72MF5	LIC13232	Short-chain dehydrogenase	LIC_13232	5950400	0	0	219230	606640	2082900	3041700	330580	0	0	12180	33702	115710	168980	4	Cytoplasmic	Cytoplasmic	Cytoplasmic	Cytoplasmic		Cytoplasmic	S
Q72VX7	LIC10168	Phage-related protein	LIC_10168	1979600	1277400	0	168840	0	533420	0	329940	212890	0	28141	0	88903	0	3	Cytoplasmic	Cytoplasmic	Cytoplasmic	Cytoplasmic		Cytoplasmic	X
Q72TP3	LIC10974	Acyl-CoA thiolase	LIC_10974	5741300	4041900	0	376190	0	1323100	0	318960	224550	0	20899	0	73508	0	3	Cytoplasmic	Cytoplasmic	Cytoplasmic	Cytoplasmic		Cytoplasmic	I
Q75FC9	LIC20265	EF-hand domain-containing protein	LIC_20265	12616000	0	0	0	3041000	3937100	5637600	307700	0	0	0	74170	96028	137500	3	Cytoplasmic	Cytoplasmic	Cytoplasmic	Cytoplasmic		Cytoplasmic	X
Q75FU6	LIC20085	Methionine synthase (EC 2.1.1.13) (5-methyltetrahydrofolate--homocysteine methyltransferase)	metH LIC_20085	20553000	0	0	415560	0	1685700	18452000	302250	0	0	6111.2	0	24789	271350	3	Cytoplasmic	Cytoplasmic	Cytoplasmic	Cytoplasmic		Cytoplasmic	E
Q72MP0	LIC13153	UDP-glucose 4-epimerase (EC 5.1.3.2)	LIC_13153	6248100	2634400	685990	155100	829270	1943300	0	297530	125450	32666	7385.5	39489	92538	0	5	Cytoplasmic	Cytoplasmic	Cytoplasmic	Cytoplasmic		Cytoplasmic	M
Q72TR8	LIC10949	Aldo/keto reductase	dkgA LIC_10949	4398800	187710	255570	0	1536400	1737400	681730	293250	12514	17038	0	102430	115820	45448	5	Cytoplasmic	Cytoplasmic	Cytoplasmic	Cytoplasmic		Cytoplasmic	S
Q72PZ3	LIC12322	Glutaconate CoA transferase-like protein	LIC_12322	7777100	5415200	0	0	580800	858410	922710	277750	193400	0	0	20743	30657	32954	4	Cytoplasmic	Cytoplasmic	Cytoplasmic	Cytoplasmic		Cytoplasmic	I
Q72NM5	LIC12807	Response regulator	LIC_12807	3036100	692950	0	0	581040	523790	1238300	276010	62995	0	0	52821	47617	112580	4	Cytoplasmic	Cytoplasmic	Cytoplasmic	Cytoplasmic		Cytoplasmic	T
Q72MG8	LIC13219	Phenylalanine--tRNA ligase beta subunit (EC 6.1.1.20) (Phenylalanyl-tRNA synthetase beta subunit) (PheRS)	pheT LIC_13219	12796000	3727800	0	0	0	4831300	4236700	272250	79315	0	0	0	102790	90143	3	Cytoplasmic	Cytoplasmic	Cytoplasmic	Cytoplasmic		Cytoplasmic	X
Q72SC9	LIC11455	Transcription-repair-coupling factor (TRCF) (EC 3.6.4.-)	mfd LIC_11455	17945000	0	0	0	995980	11107000	5841800	271900	0	0	0	15091	168290	88511	3	Cytoplasmic	OuterMembrane	Cytoplasmic	Cytoplasmic		Cytoplasmic	L
Q72RL9	LIC11726	2-isopropylmalate synthase (EC 2.3.3.13) (Alpha-IPM synthase) (Alpha-isopropylmalate synthase)	leuA LIC_11726	8223900	2172600	0	599060	3006200	2446100	0	265290	70085	0	19324	96973	78905	0	4	Cytoplasmic	Cytoplasmic	Cytoplasmic	Cytoplasmic		Cytoplasmic	E
Q72TI3	LIC11038	Aminotransferase	LIC_11038	4899000	1457900	0	770280	0	0	2670800	257840	76732	0	40541	0	0	140570	3	Cytoplasmic	Cytoplasmic	Cytoplasmic	Cytoplasmic		Cytoplasmic	E
Q72M35	LIC13356	Nicotinate-nucleotide--dimethylbenzimidazole phosphoribosyltransferase (NN:DBI PRT) (EC 2.4.2.21) (N(1)-alpha-phosphoribosyltransferase)	cobT LIC_13356	4252900	1024300	356270	735470	1018600	0	1118200	250170	60254	20957	43263	59918	0	65775	5	Cytoplasmic	Cytoplasmic	Cytoplasmic	Cytoplasmic		Cytoplasmic	H
Q72V46	LIC10457	Histone deacetylase	LIC_10457	3526500	0	0	0	944110	646060	1936300	235100	0	0	0	62941	43071	129090	3	Cytoplasmic	Cytoplasmic	Cytoplasmic	Cytoplasmic		Cytoplasmic	X
Q72TN2	LIC10985	Lipoprotein	LIC_10985	3994900	0	0	0	418690	2455600	1120600	235000	0	0	0	24629	144450	65918	3	Cytoplasmic	OuterMembrane	InnerMembrane	Unknown		Unknown	X
Q72LY8	LIC13405	GTP cyclohydrolase 1 (EC 3.5.4.16) (GTP cyclohydrolase I) (GTP-CH-I)	folE LIC_13405	2791100	0	0	0	901200	736140	1153800	232590	0	0	0	75100	61345	96149	3	Cytoplasmic	Cytoplasmic	Cytoplasmic	Cytoplasmic		Cytoplasmic	F
Q72VG0	LIC10337	Tetratricopeptide repeat protein	LIC_10337	5319000	2870700	0	1469400	0	978890	0	231260	124810	0	63888	0	42560	0	3	Unknown	OuterMembrane	Cytoplasmic	Unknown		Unknown	X
Q72SC1	LIC11463	PGAP1-like protein	LIC_11463	4590500	1582900	1306700	1700900	0	0	0	218600	75376	62226	80994	0	0	0	3	Extracellular	OuterMembrane	InnerMembrane	Unknown		Unknown	X
Q72M30	LIC13361	DUF4139 domain-containing protein	LIC_13361	7916900	0	0	5565000	0	1123400	1228500	213970	0	0	150410	0	30362	33203	3	Unknown	OuterMembrane	Cytoplasmic	Unknown		Unknown	X
Q75FE9	LIC20244	MgtE_N domain-containing protein	LIC_20244	3087000	0	0	0	801610	1099000	1186500	205800	0	0	0	53441	73264	79098	3	Cytoplasmic	Cytoplasmic	Cytoplasmic	Cytoplasmic		Cytoplasmic	X
Q72Q56	LIC12257	N-acetyltransferase domain-containing protein	LIC_12257	1995300	0	0	0	425400	713290	856590	199530	0	0	0	42540	71329	85659	3	Cytoplasmic	Cytoplasmic	Cytoplasmic	Cytoplasmic		Cytoplasmic	X
Q72V69	LIC10433	EVE domain-containing protein	LIC_10433	1766000	0	0	230170	643130	892680	0	196220	0	0	25574	71459	99187	0	3	Unknown	Periplasmic	Cytoplasmic	Unknown		Unknown	S
Q72SX9	LIC11243	ATP synthase subunit beta (EC 7.1.2.2) (ATP synthase F1 sector subunit beta) (F-ATPase subunit beta)	atpD LIC_11243	4537500	725130	3200000	550000	0	0	62336	189060	30214	133330	22916	0	0	2597.3	4	Cytoplasmic	Cytoplasmic	Cytoplasmic	Cytoplasmic		Cytoplasmic	F
Q72P41	LIC12635	Transcriptional regulator	LIC_12635	3103400	1748500	573550	781370	0	0	0	182550	102850	33738	45963	0	0	0	3	Cytoplasmic	OuterMembrane	Extracellular	Unknown		Unknown	X
Q72UR5	LIC10592	Peptidoglycan-associated cytoplasmic membrane protein	LIC_10592	4742700	0	0	213920	710280	797520	3021000	182410	0	0	8227.6	27318	30674	116190	4	Unknown	Cytoplasmic	Cytoplasmic	Cytoplasmic		Cytoplasmic	M
Q75FM9	LIC20153	Lipoprotein	LIC_20153	1437700	0	588700	109670	0	0	739290	179710	0	73587	13709	0	0	92411	3	Unknown	Extracellular	Extracellular	Extracellular		Extracellular	X
Q72TF5	LIC11066	Single-stranded-DNA-specific exonuclease RecJ	recJ LIC_11066	6068900	1502400	0	0	608500	2535200	1422900	178500	44187	0	0	17897	74564	41849	4	Cytoplasmic	Cytoplasmic	Cytoplasmic	Cytoplasmic		Cytoplasmic	X
Q72S59	LIC11527	Histidine kinase response regulator hybrid protein	LIC_11527	4269600	0	0	0	643750	1993600	1632300	177900	0	0	0	26823	83065	68014	3	Cytoplasmic	Cytoplasmic	Cytoplasmic	Cytoplasmic		Cytoplasmic	T
Q72MH9	LIC13208	Riboflavin-specific deaminase/reductase	LIC_13208	1933600	832820	0	0	550640	550180	0	175790	75711	0	0	50059	50016	0	3	Cytoplasmic	Cytoplasmic	Cytoplasmic	Cytoplasmic		Cytoplasmic	X
Q75FQ4	LIC20128	Precorrin methylase	cbiG LIC_20128	4328000	0	0	86245	0	3718600	523120	173120	0	0	3449.8	0	148740	20925	3	Cytoplasmic	Cytoplasmic	Cytoplasmic	Cytoplasmic		Cytoplasmic	H
Q72UE0	LIC10717	Carbon-nitrogen hydrolase	LIC_10717	3912100	0	0	0	544000	1230000	2138100	170090	0	0	0	23652	53478	92963	3	Cytoplasmic	Cytoplasmic	Cytoplasmic	Cytoplasmic		Cytoplasmic	S
Q72UG2	LIC10695	PF07598 family protein	LIC_10695	4138800	0	351830	999160	0	0	2787800	159180	0	13532	38429	0	0	107220	3	Extracellular	Extracellular	InnerMembrane	Extracellular		Extracellular	S
Q72MQ7	LIC13136	Acyl-CoA dehydrogenase	acd LIC_13136	5524200	332310	0	53421	1385300	1267000	2486100	157830	9494.7	0	1526.3	39581	36200	71032	5	Cytoplasmic	Cytoplasmic	Cytoplasmic	Cytoplasmic		Cytoplasmic	C
Q72RH8	LIC11767	Acetylornithine aminotransferase (ACOAT) (EC 2.6.1.11)	argD LIC_11767	3488100	217200	1066400	1708400	0	0	496120	151660	9443.7	46365	74279	0	0	21570	4	Cytoplasmic	Cytoplasmic	Cytoplasmic	Cytoplasmic		Cytoplasmic	E
Q72SV1	LIC11271	OMP_b-brl domain-containing protein	ompL30 LIC_11271	2480000	0	616280	0	389460	1474300	0	145880	0	36252	0	22909	86721	0	3	Cytoplasmic	OuterMembrane	OuterMembrane	OuterMembrane		OuterMembrane	X
Q72R81	LIC11867	UDP-N-acetylmuramoyl-L-alanyl-D-glutamate--2,6-diaminopimelate ligase (EC 6.3.2.13) (Meso-A2pm-adding enzyme) (Meso-diaminopimelate-adding enzyme) (UDP-MurNAc-L-Ala-D-Glu:meso-diaminopimelate ligase) (UDP-MurNAc-tripeptide synthetase) (UDP-N-acetylmuramyl-tripeptide synthetase)	murE LIC_11867	4492300	0	0	0	1273700	2094500	1124100	144910	0	0	0	41089	67565	36261	3	Cytoplasmic	Cytoplasmic	Cytoplasmic	Cytoplasmic		Cytoplasmic	M
Q75FT5	LIC20096	Lactamase_B domain-containing protein	LIC_20096	2241900	1497000	0	287980	0	0	457000	140120	93560	0	17999	0	0	28562	3	Cytoplasmic	OuterMembrane	Cytoplasmic	Cytoplasmic		Cytoplasmic	S
Q72RV6	LIC11632	Phosphoenolpyruvate-protein phosphotransferase (EC 2.7.3.9) (Phosphotransferase system, enzyme I)	ptsI LIC_11632	5159700	0	0	0	828070	2387800	1943800	139450	0	0	0	22380	64534	52536	3	Cytoplasmic	Cytoplasmic	Cytoplasmic	Cytoplasmic		Cytoplasmic	G
Q72QN5	LIC12078	HDOD domain-containing protein	LIC_12078	3662600	1077600	275390	378570	0	633020	1297900	135650	39913	10200	14021	0	23445	48071	5	Cytoplasmic	Cytoplasmic	Cytoplasmic	Cytoplasmic		Cytoplasmic	X
Q72SC6	LIC11458	Outer membrane protein, porin superfamily	lptD LIC_11458	7143000	0	0	0	1113200	3939900	2089900	125320	0	0	0	19529	69122	36665	3	OuterMembrane	OuterMembrane	Extracellular	OuterMembrane	OMPS	OuterMembrane	X
Q72NJ3	LIC12841	LL-diaminopimelate aminotransferase (DAP-AT) (DAP-aminotransferase) (LL-DAP-aminotransferase) (EC 2.6.1.83)	dapL LIC_12841	3254400	456230	290600	0	1200200	0	1307400	125170	17547	11177	0	46161	0	50284	4	Cytoplasmic	OuterMembrane	Cytoplasmic	Cytoplasmic		Cytoplasmic	H
Q72NU8	LIC12731	Tetratricopeptide repeat protein	LIC_12731	4570100	0	0	233390	668100	2607100	1061500	120260	0	0	6141.8	17582	68607	27934	4	Unknown	OuterMembrane	InnerMembrane	Unknown		Unknown	X
Q72QT0	LIC12029	tRNA/rRNA methyltransferase	LIC_12029	1732400	0	0	0	567210	714940	450210	115490	0	0	0	37814	47663	30014	3	Cytoplasmic	Cytoplasmic	Cytoplasmic	Cytoplasmic		Cytoplasmic	J
Q72R18	LIC11934	Polynucleotide adenyltransferase-like protein	LIC_11934	3555300	0	0	0	879880	1790400	885040	114690	0	0	0	28383	57755	28550	3	Cytoplasmic	Cytoplasmic	Cytoplasmic	Cytoplasmic		Cytoplasmic	J
Q75FT3	LIC20098	Phage-related integrase/recombinase	LIC_20098	2174400	210920	0	239100	0	0	1724300	108720	10546	0	11955	0	0	86217	3	Cytoplasmic	OuterMembrane	Cytoplasmic	Cytoplasmic		Cytoplasmic	X
Q72T48	LIC11173	PF03961 family protein	LIC_11173	2154200	976080	0	511400	0	0	666760	107710	48804	0	25570	0	0	33338	3	Cytoplasmic	Cytoplasmic	Unknown	Cytoplasmic		Cytoplasmic	X
Q72S16	LIC11571	Protein-secreting ATPase (EC 7.4.2.8)	gspE LIC_11571	3164700	0	229630	133010	0	1254200	1547900	102090	0	7407.3	4290.7	0	40458	49931	4	Cytoplasmic	Cytoplasmic	Cytoplasmic	Cytoplasmic		Cytoplasmic	X
Q72QV6	LIC12002	Succinate dehydrogenase flavoprotein subunit	sdhA LIC_12002	3014300	707950	0	733200	602970	0	970230	97237	22837	0	23652	19451	0	31298	4	Cytoplasmic	Periplasmic	OuterMembrane	Unknown		Unknown	C
Q72MU4	LIC13095	Tetratricopeptide repeat protein	LIC_13095	1178600	0	0	0	432500	405800	340310	90663	0	0	0	33269	31216	26178	3	Cytoplasmic	Cytoplasmic	Cytoplasmic	Cytoplasmic		Cytoplasmic	X
Q72RZ1	LIC11597	2-isopropylmalate synthase 2	leuA2 LIC_11597	2960500	948530	0	492370	0	553900	965740	89713	28743	0	14920	0	16785	29265	4	Cytoplasmic	Cytoplasmic	Cytoplasmic	Cytoplasmic		Cytoplasmic	E
Q72MY9	LIC13050	Bacterial group 3 Ig-like protein	LIC_13050	1874000	409670	529630	934700	0	0	0	89238	19508	25221	44510	0	0	0	3	Unknown	Extracellular	OuterMembrane	Unknown	OMPS	OuterMembrane	X
Q72LX6	LIC13417	Alginate_exp domain-containing protein	algE LIC_13417	1561600	0	0	111650	0	257230	1192700	86757	0	0	6202.9	0	14291	66263	3	OuterMembrane	OuterMembrane	Periplasmic	OuterMembrane		OuterMembrane	X
Q72TA9	LIC11112	Serine protease	LIC_11112	1965200	654750	182700	0	0	749580	378210	85445	28467	7943.6	0	0	32590	16444	4	Unknown	OuterMembrane	OuterMembrane	OuterMembrane		OuterMembrane	O
Q72UL7	LIC10640	AsmA_2 domain-containing protein	LIC_10640	1505100	0	0	0	198810	688130	618200	83619	0	0	0	11045	38229	34344	3	Cytoplasmic	OuterMembrane	Cytoplasmic	Cytoplasmic		Cytoplasmic	X
Q75FX3	LIC20058	Methylmalonyl-CoA mutase	mcm2 LIC_20058	2688800	0	262030	795880	0	546170	1084700	81478	0	7940.2	24118	0	16551	32870	4	Cytoplasmic	Cytoplasmic	Cytoplasmic	Cytoplasmic		Cytoplasmic	I

## Sheet: iBAQ_30C+NaCl (H)
Protein IDs	Gene IDs	Protein names	Gene Names	Intensity H	Intensity H 1	Intensity H 2	Intensity H 3	Intensity H 4	Intensity H 5	Intensity H 6	iBAQ H	iBAQ H 1	iBAQ H 2	iBAQ H 3	iBAQ H 4	iBAQ H 5	iBAQ H 6	Occurance	PSORTb	CELLO	SOSUIgramN	Conclusion Prediction	Published data	Conclusion	COG
Q72RX1	LIC11617	Transcriptional regulator (ArsR family)	LIC_11617	1347800000	35384000	118070000	104060000	163750000	591320000	335210000	224630000	5897400	19679000	17343000	27291000	98553000	55869000	6	Unknown	Cytoplasmic	Cytoplasmic	Cytoplasmic		Final Conclusion	K
P61438	LIC11335	Chaperonin GroEL (EC 5.6.1.7) (60 kDa chaperonin) (Chaperonin-60) (Cpn60)	groEL groL hsp58 mopA LIC_11335	3395400000	485300000	172640000	1151300000	386470000	694660000	505010000	113180000	16177000	5754600	38377000	12882000	23155000	16834000	6	Cytoplasmic	Cytoplasmic	Cytoplasmic	Cytoplasmic		Cytoplasmic	O
Q72V90	LIC10411	HEAT repeat protein	LIC_10411	1102400000	44071000	118590000	195870000	171200000	369250000	203450000	110240000	4407100	11859000	19587000	17120000	36925000	20345000	6	Unknown	Cytoplasmic	Periplasmic	Unknown		Unknown	X
Q72QZ4	LIC11958	ARM repeat superfamily protein	LIC_11958	2430000000	329780000	357070000	72316000	126200000	889650000	655010000	105650000	14338000	15525000	3144200	5486800	38681000	28479000	6	Cytoplasmic	Cytoplasmic	Cytoplasmic	Cytoplasmic		Cytoplasmic	X
Q72SM7	LIC11352	LipL32	lipL32 LIC_11352	1364600000	211020000	143270000	264080000	188560000	302350000	255300000	104970000	16233000	11021000	20314000	14505000	23258000	19639000	6	Unknown	Periplasmic	Periplasmic	Periplasmic	OMP	OuterMembrane	S
Q72SM0	LIC11359	MaoC	maoC LIC_11359	1371700000	41531000	300000000	948490	280630000	726260000	22318000	80687000	2443000	17647000	55794	16507000	42721000	1312800	6	Cytoplasmic	Cytoplasmic	Cytoplasmic	Cytoplasmic		Cytoplasmic	I
Q72NH4	LIC12860	30S ribosomal protein S14 type Z	rpsZ rpsN LIC_12860	69336000	4122600	8221800	22113000	4565300	21397000	8916700	69336000	4122600	8221800	22113000	4565300	21397000	8916700	6	Cytoplasmic	Cytoplasmic	Cytoplasmic	Cytoplasmic		Cytoplasmic	J
Q75G29	LIC20035	MORN repeat protein	LIC_20035	1790300000	767930000	1218500	15519000	21799000	735830000	247950000	68856000	29536000	46867	596880	838410	28301000	9536500	6	Unknown	Extracellular	Extracellular	Extracellular	OMPS	OuterMembrane	X
Q72SR5	LIC11310	Bacterioferritin (EC 1.16.3.1)	bfr LIC_11310	818700000	54932000	112480000	124650000	105440000	189880000	231310000	68225000	4577700	9373300	10388000	8787000	15824000	19276000	6	Cytoplasmic	Cytoplasmic	Cytoplasmic	Cytoplasmic		Cytoplasmic	P
Q72P45	LIC12631	Hemolysin	LIC_12631	1852500000	166840000	467120000	823630000	81234000	185320000	128380000	63880000	5753100	16108000	28401000	2801200	6390300	4426800	6	Extracellular	Extracellular	Extracellular	Extracellular		Extracellular	S
Q72NI8	LIC12846	DNA-directed RNA polymerase subunit alpha (RNAP subunit alpha) (EC 2.7.7.6) (RNA polymerase subunit alpha) (Transcriptase subunit alpha)	rpoA LIC_12846	957640000	30188000	86999000	280810000	133220000	213790000	212630000	59853000	1886700	5437400	17550000	8326500	13362000	13289000	6	Cytoplasmic	Cytoplasmic	Cytoplasmic	Cytoplasmic		Cytoplasmic	K
Q72T13	LIC11209	4HBT domain-containing protein	LIC_11209	401040000	13065000	25168000	51916000	75984000	104640000	130270000	57292000	1866400	3595400	7416600	10855000	14949000	18610000	6	Cytoplasmic	Cytoplasmic	Unknown	Cytoplasmic		Cytoplasmic	X
Q72UA5	LIC10756	30S ribosomal protein S7	rpsG LIC_10756	457060000	27426000	75310000	101260000	65482000	94816000	92766000	57132000	3428200	9413800	12657000	8185200	11852000	11596000	6	Cytoplasmic	Cytoplasmic	Cytoplasmic	Cytoplasmic		Cytoplasmic	J
Q72TL5	LIC11003	LipL71	lipL71 LIC_11003	1609600000	185720000	33972000	288390000	72379000	185060000	844110000	55505000	6404200	1171400	9944700	2495800	6381500	29107000	6	OuterMembrane	OuterMembrane	OuterMembrane	OuterMembrane	OMP	OuterMembrane	X
Q72N71	LIC12966	LipL41	lipL41 LIC_12966	1012000000	151050000	79044000	123800000	126660000	317650000	213810000	50601000	7552700	3952200	6190000	6332800	15883000	10690000	6	Unknown	Cytoplasmic	OuterMembrane	Unknown	OMPS	OuterMembrane	X
Q72SM5	LIC11354	S-adenosylmethionine synthase (AdoMet synthase) (EC 2.5.1.6) (MAT) (Methionine adenosyltransferase)	metK LIC_11354	817350000	219440000	87831000	174770000	50489000	157070000	127750000	45408000	12191000	4879500	9709500	2804900	8726100	7097400	6	Cytoplasmic	Cytoplasmic	Cytoplasmic	Cytoplasmic		Cytoplasmic	H
Q72W91	LIC10046	Proton-translocating transhydrogenase, subunit alpha part 1	pntA LIC_10046	1022700000	44903000	19951000	123430000	157760000	352240000	324450000	44467000	1952300	867410	5366700	6858900	15315000	14106000	6	Cytoplasmic	Periplasmic	Cytoplasmic	Cytoplasmic		Cytoplasmic	C
Q72N79	LIC12958	Transposase	LIC_12958	168520000	30477000	5071600	24475000	24465000	37721000	46311000	42130000	7619200	1267900	6118800	6116100	9430300	11578000	6	Unknown	Cytoplasmic	Cytoplasmic	Cytoplasmic		Cytoplasmic	X
Q72UA7	LIC10754	DNA-directed RNA polymerase subunit beta' (RNAP subunit beta') (EC 2.7.7.6) (RNA polymerase subunit beta') (Transcriptase subunit beta')	rpoC LIC_10754	3135700000	86674000	1206300000	423090000	197920000	904930000	316860000	37780000	1044300	14533000	5097400	2384500	10903000	3817600	6	Cytoplasmic	Cytoplasmic	Cytoplasmic	Cytoplasmic		Cytoplasmic	K
Q72MN9	LIC13154	Acyl-[acyl carrier protein]--UDP-N-acetylglucosamine O-acyltransferase	lpxA LIC_13154	349610000	27312000	33697000	116620000	30318000	81582000	60085000	34961000	2731200	3369700	11662000	3031800	8158200	6008500	6	Cytoplasmic	Cytoplasmic	Cytoplasmic	Cytoplasmic		Cytoplasmic	I
Q72VR1	LIC10235	Profilin domain protein	LIC_10235	172950000	10494000	7016800	17655000	16926000	73285000	47575000	34590000	2098700	1403400	3530900	3385200	14657000	9515100	6	Unknown	Cytoplasmic	Cytoplasmic	Cytoplasmic		Cytoplasmic	X
Q72VX0	LIC10175	Tail sheath protein	LIC_10175	891440000	53396000	12347000	267760000	70984000	238280000	248670000	33016000	1977600	457300	9917200	2629000	8825200	9209900	6	Cytoplasmic	Cytoplasmic	Extracellular	Cytoplasmic		Cytoplasmic	X
Q72QL1	LIC12102	Arginine--tRNA ligase (EC 6.1.1.19) (Arginyl-tRNA synthetase) (ArgRS)	argS LIC_12102	1047300000	82145000	121580000	506430000	37887000	254270000	45005000	30804000	2416000	3576000	14895000	1114300	7478700	1323700	6	Cytoplasmic	Cytoplasmic	Cytoplasmic	Cytoplasmic		Cytoplasmic	J
Q72TP7	LIC10970	Acyl-CoA dehydrogenase	LIC_10970	604430000	148660000	91144000	73200000	56813000	144850000	89761000	28782000	7078900	4340200	3485700	2705400	6897700	4274300	6	Cytoplasmic	Cytoplasmic	Cytoplasmic	Cytoplasmic		Cytoplasmic	C
Q72M90	LIC13300	3-hydroxyacyl-CoA dehydrogenase	fadB LIC_13300	678740000	35470000	81746000	136540000	54543000	97624000	272820000	28281000	1477900	3406100	5689300	2272600	4067700	11367000	6	Cytoplasmic	Cytoplasmic	Cytoplasmic	Cytoplasmic		Cytoplasmic	I
Q72VV5	LIC10191	Peptidoglycan associated cytoplasmic membrane protein	LIC_10191	292610000	58507000	35798000	118600000	10901000	30537000	38269000	26601000	5318800	3254400	10781000	990970	2776100	3479000	6	Unknown	Periplasmic	Periplasmic	Periplasmic	OMPS	OuterMembrane	M
Q72PK8	LIC12463	Translation initiation factor IF-3	infC LIC_12463	234380000	6239400	6462000	24827000	50832000	102350000	43670000	26042000	693260	718000	2758500	5648000	11372000	4852300	6	Cytoplasmic	Cytoplasmic	Cytoplasmic	Cytoplasmic		Cytoplasmic	J
Q72WC6	LIC10011	LipL21	lipL21 LIC_10011	175630000	123600000	9388300	21924000	6586200	11672000	2456500	25090000	17657000	1341200	3132000	940890	1667500	350930	6	Periplasmic	Periplasmic	Periplasmic	Periplasmic	OMPS	OuterMembrane	X
Q72NG9	LIC12865	50S ribosomal protein L29	rpmC LIC_12865	46592000	30512000	720240	2050000	1304200	4797900	7207800	23296000	15256000	360120	1025000	652110	2399000	3603900	6	Unknown	Cytoplasmic	Cytoplasmic	Cytoplasmic		Cytoplasmic	X
Q72RQ7	LIC11687	Endonuclease	LIC_11687	307350000	17234000	23579000	102980000	40249000	64940000	58374000	21954000	1231000	1684200	7355400	2875000	4638600	4169600	6	Unknown	Cytoplasmic	InnerMembrane	Unknown		Unknown	S
Q72NH0	LIC12864	30S ribosomal protein S17	rpsQ LIC_12864	105280000	18798000	11575000	2309300	8776400	31832000	31990000	21056000	3759600	2315100	461850	1755300	6366500	6398100	6	Cytoplasmic	Cytoplasmic	Cytoplasmic	Cytoplasmic		Cytoplasmic	J
Q72VI3	LIC10314	P83/100	LIC_10314	504420000	26400000	22463000	47950000	95448000	163890000	148270000	21017000	1100000	935940	1997900	3977000	6828800	6177800	6	Unknown	OuterMembrane	Cytoplasmic	Unknown	OMPS	OuterMembrane	S
Q72Q79	LIC12233	Fructose-bisphosphate aldolase	LIC_12233	333720000	45745000	32113000	116470000	37421000	63462000	38506000	20857000	2859100	2007100	7279400	2338800	3966400	2406700	6	Unknown	Cytoplasmic	Cytoplasmic	Cytoplasmic		Cytoplasmic	G
Q72UA8	LIC10753	DNA-directed RNA polymerase subunit beta (RNAP subunit beta) (EC 2.7.7.6) (RNA polymerase subunit beta) (Transcriptase subunit beta)	rpoB LIC_10753	1301700000	78330000	101620000	298820000	154170000	338040000	330710000	19143000	1151900	1494500	4394400	2267200	4971200	4863500	6	Cytoplasmic	Cytoplasmic	Cytoplasmic	Cytoplasmic		Cytoplasmic	K
Q72NH3	LIC12861	50S ribosomal protein L5	rplE LIC_12861	203500000	15518000	20798000	51215000	13905000	62557000	39509000	18500000	1410700	1890700	4655900	1264100	5687000	3591700	6	Cytoplasmic	Cytoplasmic	Cytoplasmic	Cytoplasmic		Cytoplasmic	J
Q72PR0	LIC12407	Putative glutamine synthetase protein	glnA LIC_12407	422420000	67845000	3592900	258330000	22906000	37547000	32198000	18366000	2949800	156210	11232000	995920	1632500	1399900	6	Cytoplasmic	Periplasmic	Cytoplasmic	Cytoplasmic		Cytoplasmic	E
Q72NM1	LIC12812	Serine protease MucD	mucD LIC_12812	266350000	19447000	28926000	55295000	38281000	77386000	47014000	17757000	1296500	1928400	3686300	2552100	5159100	3134300	6	Periplasmic	Periplasmic	Unknown	Periplasmic		Periplasmic	O
Q72NI5	LIC12849	30S ribosomal protein S13	rpsM LIC_12849	141030000	5527800	14852000	69637000	16162000	11975000	22875000	17629000	690980	1856500	8704700	2020200	1496900	2859400	6	Cytoplasmic	Cytoplasmic	Cytoplasmic	Cytoplasmic		Cytoplasmic	J
Q72R63	LIC11885	Putative lipoprotein	LIC_11885	416190000	89392000	34344000	85510000	43556000	77385000	85999000	16647000	3575700	1373800	3420400	1742200	3095400	3440000	6	Unknown	OuterMembrane	Periplasmic	Unknown	OMPS	OuterMembrane	X
Q72M89	LIC13301	3-ketoacyl-CoA thiolase	LIC_13301	323600000	29741000	54228000	81836000	25469000	51452000	80871000	15409000	1416200	2582300	3896900	1212800	2450100	3851000	6	Unknown	Cytoplasmic	Cytoplasmic	Cytoplasmic		Cytoplasmic	I
Q72TK9	LIC11009	DUF3108 domain-containing protein	LIC_11009	209370000	118590000	28123000	33989000	4236700	21023000	3408800	14955000	8470700	2008800	2427800	302620	1501600	243490	6	Unknown	OuterMembrane	Cytoplasmic	Unknown	OMPS	OuterMembrane	X
Q72TP4	LIC10973	Outer membrane protein	ompL1 LIC_10973	215430000	40174000	22329000	45663000	21529000	61914000	23823000	14362000	2678300	1488600	3044200	1435300	4127600	1588200	6	Unknown	Extracellular	OuterMembrane	Unknown	OMPS	OuterMembrane	X
Q72U14	LIC10850	30S ribosomal protein S2	rpsB LIC_10850	215150000	20655000	41812000	61821000	26636000	42194000	22031000	14343000	1377000	2787400	4121400	1775700	2812900	1468700	6	Cytoplasmic	Cytoplasmic	Cytoplasmic	Cytoplasmic		Cytoplasmic	J
Q72VD8	LIC10360	Electron transfer flavoprotein alpha-subunit	etfA LIC_10360	242210000	28820000	41615000	80879000	13528000	51025000	26343000	14248000	1695300	2447900	4757600	795740	3001400	1549600	6	Unknown	Cytoplasmic	Cytoplasmic	Cytoplasmic		Cytoplasmic	C
Q72NG4	LIC12870	50S ribosomal protein L2	rplB LIC_12870	240770000	84868000	5134500	42338000	9362700	57440000	41632000	14163000	4992200	302030	2490500	550750	3378800	2449000	6	Cytoplasmic	Extracellular	Cytoplasmic	Cytoplasmic		Cytoplasmic	J
Q72SE1	LIC11442	Four-helix bundle copper-binding protein	LIC_11442	123890000	8384500	4141300	6978800	25404000	42086000	36899000	13766000	931610	460150	775430	2822600	4676200	4099900	6	Unknown	Periplasmic	Cytoplasmic	Unknown		Unknown	X
Q72NG8	LIC12866	50S ribosomal protein L16	rplP LIC_12866	82015000	3320200	13997000	30292000	4171900	15941000	14293000	13669000	553360	2332900	5048600	695310	2656800	2382100	6	Cytoplasmic	Cytoplasmic	Cytoplasmic	Cytoplasmic		Cytoplasmic	J
Q72NH6	LIC12858	50S ribosomal protein L6	rplF LIC_12858	146630000	24929000	9421500	29668000	10919000	40366000	31322000	13330000	2266300	856500	2697100	992650	3669700	2847500	6	Cytoplasmic	Cytoplasmic	Cytoplasmic	Cytoplasmic		Cytoplasmic	J
Q72P44	LIC12632	Sphingomyelinase C 1 (EC 3.1.4.12) (Sphingomyelin phosphodiesterase 1) (SMase 1)	sph1 LIC_12632	384410000	311510000	14569000	23453000	4457500	8206300	22211000	12814000	10384000	485650	781770	148580	273540	740370	6	Extracellular	OuterMembrane	OuterMembrane	OuterMembrane		OuterMembrane	S
Q72PA1	LIC12574	Succinate--CoA ligase [ADP-forming] subunit alpha (EC 6.2.1.5) (Succinyl-CoA synthetase subunit alpha) (SCS-alpha)	sucD LIC_12574	178260000	46332000	29704000	55788000	8571200	22248000	15618000	12733000	3309400	2121700	3984900	612230	1589200	1115500	6	Cytoplasmic	Cytoplasmic	Cytoplasmic	Cytoplasmic		Cytoplasmic	C
Q72QB7	LIC12195	Transketolase	LIC_12195	183840000	11078000	17676000	31592000	21697000	71292000	30507000	12256000	738560	1178400	2106100	1446500	4752800	2033800	6	Cytoplasmic	Cytoplasmic	Cytoplasmic	Cytoplasmic		Cytoplasmic	G
Q72MW8	LIC13071	YbhB/YbcL family Raf kinase inhibitor-like protein	LIC_13071	83776000	14007000	120410	53561000	3322100	4667500	8098200	11968000	2001000	17201	7651500	474580	666780	1156900	6	Periplasmic	Periplasmic	InnerMembrane	Periplasmic		Periplasmic	S
Q72QU2	LIC12017	Chaperone protein ClpB	clpB LIC_12017	556970000	17155000	81038000	223160000	79234000	104210000	52168000	11603000	357390	1688300	4649300	1650700	2171000	1086800	6	Cytoplasmic	Cytoplasmic	Cytoplasmic	Cytoplasmic		Cytoplasmic	O
Q72UA0	LIC10761	50S ribosomal protein L13	rplM LIC_10761	67611000	25299000	8315600	20449000	813470	8123900	4609800	11268000	4216500	1385900	3408200	135580	1354000	768300	6	Cytoplasmic	Periplasmic	Cytoplasmic	Cytoplasmic		Cytoplasmic	J
Q72NI7	LIC12847	30S ribosomal protein S4	rpsD LIC_12847	153890000	8202900	9652900	82147000	13403000	14376000	26103000	10992000	585920	689490	5867700	957350	1026800	1864500	6	Cytoplasmic	Cytoplasmic	Cytoplasmic	Cytoplasmic		Cytoplasmic	J
Q72W52	LIC10088	SGNH/GDSL hydrolase family protein	LIC_10088	184170000	19017000	12721000	128940000	2988700	13950000	6549900	10834000	1118700	748310	7585000	175810	820590	385290	6	Unknown	Periplasmic	Extracellular	Unknown		Unknown	E
Q72TK3	LIC11016	Adenylosuccinate lyase (ASL) (EC 4.3.2.2) (Adenylosuccinase)	purB LIC_11016	285870000	7353.1	0	61490000	57795000	76140000	90434000	10588000	272.34	0	2277400	2140600	2820000	3349400	5	Cytoplasmic	Cytoplasmic	Cytoplasmic	Cytoplasmic		Cytoplasmic	F
Q72UA9	LIC10752	50S ribosomal protein L7/L12	rplL LIC_10752	63200000	1844500	20029000	41326000	0	0	0	10533000	307420	3338200	6887700	0	0	0	3	Unknown	Cytoplasmic	Periplasmic	Unknown		Unknown	J
Q72Q67	LIC12245	RNA-binding protein Hfq	hfq LIC_12245	51883000	3562700	525680	2304700	2800700	27931000	14758000	10377000	712550	105140	460950	560140	5586200	2951600	6	Cytoplasmic	Cytoplasmic	Cytoplasmic	Cytoplasmic		Cytoplasmic	J
Q72VP3	LIC10253	Alcohol dehydrogenase	LIC_10253	175440000	162780000	0	3080600	6501300	1583400	1494200	10320000	9575100	0	181210	382430	93141	87894	5	Cytoplasmic	Periplasmic	Cytoplasmic	Cytoplasmic		Cytoplasmic	C
Q72U73	LIC10789	Transcription elongation factor GreA (Transcript cleavage factor GreA)	greA LIC_10789	586030000	74980000	89457000	139260000	56625000	127170000	98542000	10281000	1315400	1569400	2443100	993420	2231100	1728800	6	Cytoplasmic	Cytoplasmic	Cytoplasmic	Cytoplasmic		Cytoplasmic	X
Q72M44	LIC13347	DNA topoisomerase (ATP-hydrolyzing) (EC 5.6.2.2)	LIC_13347	215180000	13250000	2697500	9483100	25189000	48310000	116250000	10246000	630970	128450	451580	1199500	2300500	5535500	6	Cytoplasmic	Cytoplasmic	Cytoplasmic	Cytoplasmic		Cytoplasmic	L
Q72PM2	LIC12447	30S ribosomal protein S1	rpsA LIC_12447	306510000	62480000	36046000	51841000	36086000	71774000	48277000	10217000	2082700	1201500	1728000	1202900	2392500	1609200	6	Cytoplasmic	Cytoplasmic	Cytoplasmic	Cytoplasmic		Cytoplasmic	J
P61669	LIC11774	DNA mismatch repair protein MutS	mutS LIC_11774	498500000	26935000	75162000	179580000	30915000	40754000	145150000	10173000	549690	1533900	3664900	630910	831710	2962300	6	Cytoplasmic	Cytoplasmic	Cytoplasmic	Cytoplasmic		Cytoplasmic	L
Q72VD5	LIC10363	Isovaleryl-CoA dehydrogenase	ivd LIC_10363	172320000	24844000	17460000	79527000	11335000	26288000	12870000	10137000	1461400	1027100	4678000	666760	1546300	757040	6	Cytoplasmic	Cytoplasmic	Cytoplasmic	Cytoplasmic		Cytoplasmic	C
Q72NI6	LIC12848	30S ribosomal protein S11	rpsK LIC_12848	30042000	3894200	7928400	4266700	3413000	4192100	6347500	10014000	1298100	2642800	1422200	1137700	1397400	2115800	6	Cytoplasmic	Cytoplasmic	Cytoplasmic	Cytoplasmic		Cytoplasmic	J
Q72UU9	LIC10558	Lipoprotein	LIC_10558	65248000	1847300	3938000	8841900	6140100	31401000	13080000	9321200	263900	562570	1263100	877150	4485900	1868500	6	Cytoplasmic	Cytoplasmic	InnerMembrane	Cytoplasmic		Cytoplasmic	X
Q72NF9	LIC12875	Elongation factor Tu (EF-Tu)	tuf LIC_12875	208690000	22358000	16793000	121600000	7237800	25615000	15085000	9073500	972070	730140	5287100	314690	1113700	655880	6	Cytoplasmic	Cytoplasmic	Cytoplasmic	Cytoplasmic	OMPS	OuterMembrane	J
Q72NG5	LIC12869	30S ribosomal protein S19	rpsS LIC_12869	54034000	2420700	5469600	10245000	5504400	13187000	17208000	9005600	403450	911600	1707400	917390	2197800	2868000	6	Cytoplasmic	Periplasmic	Cytoplasmic	Cytoplasmic		Cytoplasmic	J
Q72QS7	LIC12032	Catalase (EC 1.11.1.6)	katE LIC_12032	239510000	26234000	19944000	92374000	17136000	49939000	33881000	8870700	971650	738650	3421300	634670	1849600	1254900	6	Periplasmic	Periplasmic	Cytoplasmic	Periplasmic		Periplasmic	C
Q72QZ7	LIC11955	DNA primase	LIC_11955	51979000	7183900	3650300	6218000	6486200	16111000	12330000	8663200	1197300	608390	1036300	1081000	2685100	2055000	6	Unknown	Cytoplasmic	Extracellular	Unknown		Unknown	X
Q72PM5	LIC12444	50S ribosomal protein L32	rpmF LIC_12444	34615000	14860000	4136700	5280000	907850	5159700	4271100	8653900	3715000	1034200	1320000	226960	1289900	1067800	6	Cytoplasmic	Cytoplasmic	Periplasmic	Cytoplasmic		Cytoplasmic	J
Q72UB1	LIC10750	50S ribosomal protein L1	rplA LIC_10750	94893000	6461700	14718000	31090000	4590200	8592500	29440000	8626600	587430	1338000	2826400	417290	781140	2676400	6	Cytoplasmic	Periplasmic	Cytoplasmic	Cytoplasmic		Cytoplasmic	J
Q72PA2	LIC12573	Succinate--CoA ligase [ADP-forming] subunit beta (EC 6.2.1.5) (Succinyl-CoA synthetase subunit beta) (SCS-beta)	sucC LIC_12573	225320000	16072000	47671000	106430000	6210200	10776000	38157000	8345000	595260	1765600	3941800	230010	399120	1413200	6	Cytoplasmic	Cytoplasmic	Cytoplasmic	Cytoplasmic		Cytoplasmic	C
Q72U65	LIC10799	Enoyl-CoA hydratase	LIC_10799	132530000	0	497180	671900	22882000	81626000	26855000	8283300	0	31074	41994	1430100	5101600	1678500	5	Cytoplasmic	OuterMembrane	Unknown	Unknown		Unknown	X
Q72NX3	LIC12705	Translation initiation factor IF-2	infB LIC_12705	369130000	23501000	68334000	144650000	23878000	51305000	57468000	7853900	500030	1453900	3077600	508050	1091600	1222700	6	Cytoplasmic	Cytoplasmic	Cytoplasmic	Cytoplasmic		Cytoplasmic	J
Q72NK5	LIC12829	Citrate synthase	gltA LIC_12829	153510000	12634000	21152000	25852000	24443000	35735000	33695000	7675500	631690	1057600	1292600	1222100	1786800	1684800	6	Cytoplasmic	Cytoplasmic	Cytoplasmic	Cytoplasmic		Cytoplasmic	H
Q72TL2	LIC11006	Transcriptional regulator (FUR family)	LIC_11006	68675000	228520	5531500	164320	5266900	51166000	6318000	7630600	25391	614620	18258	585210	5685100	702000	6	Cytoplasmic	Cytoplasmic	Cytoplasmic	Cytoplasmic		Cytoplasmic	P
Q72P40	LIC12636	Transcription termination factor Rho (EC 3.6.4.-) (ATP-dependent helicase Rho)	rho LIC_12636	201110000	16217000	21761000	35087000	13520000	58167000	56354000	7448400	600630	805980	1299500	500730	2154300	2087200	6	Cytoplasmic	Cytoplasmic	Cytoplasmic	Cytoplasmic		Cytoplasmic	K
P62217	LIC11745	Protein RecA (Recombinase A)	recA LIC_11745	155900000	18077000	19493000	54449000	13748000	21494000	28643000	7424000	860800	928220	2592800	654650	1023500	1363900	6	Cytoplasmic	Cytoplasmic	Cytoplasmic	Cytoplasmic		Cytoplasmic	L
Q72QK3	LIC12110	50S ribosomal protein L9	rplI LIC_12110	66756000	1985600	18767000	36897000	1258600	1465500	6382000	7417300	220630	2085200	4099700	139850	162830	709110	6	Cytoplasmic	Cytoplasmic	Cytoplasmic	Cytoplasmic		Cytoplasmic	J
Q72PN0	LIC12438	Transcriptional regulator	LIC_12438	64062000	4576100	3576100	8926800	5499000	27555000	13929000	7118000	508460	397350	991870	611000	3061700	1547700	6	Unknown	Cytoplasmic	Extracellular	Unknown		Unknown	X
Q72LR3	LIC13490	Ribosomal RNA small subunit methyltransferase G (EC 2.1.1.-) (16S rRNA 7-methylguanosine methyltransferase) (16S rRNA m7G methyltransferase)	rsmG LIC_13490	106440000	8496800	17694000	27777000	6697100	43752000	2021500	7095900	566450	1179600	1851800	446470	2916800	134770	6	Cytoplasmic	Cytoplasmic	Cytoplasmic	Cytoplasmic		Cytoplasmic	X
Q72QX3	LIC11985	RNA-binding protein	LIC_11985	35273000	3125100	392660	31755000	0	0	0	7054500	625020	78533	6351000	0	0	0	3	Cytoplasmic	Cytoplasmic	Cytoplasmic	Cytoplasmic		Cytoplasmic	S
Q72US9	LIC10578	HEAT repeat protein	LIC_10578	170970000	4545600	12646000	20591000	19738000	82958000	30494000	6838900	181820	505820	823640	789510	3318300	1219800	6	Cytoplasmic	OuterMembrane	OuterMembrane	OuterMembrane		OuterMembrane	X
Q72V68	LIC10434	Cytochrome C	LIC_10434	40719000	504590	4654500	6271100	4774400	12830000	11684000	6786500	84099	775750	1045200	795740	2138400	1947400	6	Unknown	Periplasmic	Cytoplasmic	Unknown		Unknown	X
Q72RE6	LIC11799	Glycerol kinase	glpK LIC_11799	168710000	5529400	7195600	10382000	21386000	53364000	70854000	6748400	221170	287830	415270	855460	2134600	2834200	6	Cytoplasmic	OuterMembrane	Cytoplasmic	Cytoplasmic		Cytoplasmic	F
Q72QK2	LIC12111	30S ribosomal protein S18	rpsR LIC_12111	26833000	1369500	2824400	11181000	1943400	3181900	6333300	6708300	342360	706090	2795200	485860	795480	1583300	6	Cytoplasmic	Cytoplasmic	Cytoplasmic	Cytoplasmic		Cytoplasmic	J
Q72Q11	LIC12303	Carboxy-terminal processing protease	LIC_12303	187480000	9810500	1406700	347600	9753800	114300000	51859000	6695700	350370	50241	12414	348350	4082200	1852100	6	Cytoplasmic	OuterMembrane	Cytoplasmic	Cytoplasmic		Cytoplasmic	M
Q72NH8	LIC12856	30S ribosomal protein S5	rpsE LIC_12856	59440000	6198800	13547000	25411000	2305800	6456300	5520800	6604500	688760	1505300	2823500	256200	717360	613430	6	Cytoplasmic	Cytoplasmic	Cytoplasmic	Cytoplasmic		Cytoplasmic	J
Q72QH2	LIC12141	Galactowaldenase (UDP-galactose 4-epimerase)	LIC_12141	129060000	10170000	17166000	27638000	10402000	40826000	22858000	6453000	508490	858300	1381900	520110	2041300	1142900	6	Cytoplasmic	Cytoplasmic	Cytoplasmic	Cytoplasmic		Cytoplasmic	M
Q72M00	LIC13393	Ketol-acid reductoisomerase (NADP(+)) (KARI) (EC 1.1.1.86) (Acetohydroxy-acid isomeroreductase) (AHIR) (Alpha-keto-beta-hydroxylacyl reductoisomerase) (Ketol-acid reductoisomerase type 1) (Ketol-acid reductoisomerase type I)	ilvC LIC_13393	115850000	24941000	23564000	46853000	3608000	6175100	10713000	6436300	1385600	1309100	2602900	200450	343060	595170	6	Cytoplasmic	Cytoplasmic	Cytoplasmic	Cytoplasmic		Cytoplasmic	X
P61975	LIC11781	Malate dehydrogenase (EC 1.1.1.37)	mdh LIC_11781	93818000	11183000	15566000	16659000	6075700	19977000	24357000	6254500	745550	1037700	1110600	405050	1331800	1623800	6	Unknown	Cytoplasmic	Cytoplasmic	Cytoplasmic		Cytoplasmic	C
Q72SH4	LIC11408	Tetratricopeptide repeat protein	LIC_11408	154040000	7338800	14777000	68881000	12494000	29188000	21364000	6161700	293550	591080	2755200	499740	1167500	854570	6	Cytoplasmic	Cytoplasmic	Cytoplasmic	Cytoplasmic		Cytoplasmic	S
Q72QL9	LIC12094	Triosephosphate isomerase (TIM) (TPI) (EC 5.3.1.1) (Triose-phosphate isomerase)	tpiA LIC_12094	78486000	2476500	10040000	27210000	4815300	23305000	10640000	6037400	190500	772270	2093100	370410	1792700	818440	6	Cytoplasmic	OuterMembrane	Cytoplasmic	Cytoplasmic		Cytoplasmic	F
Q72SH6	LIC11406	Phage protein	LIC_11406	24084000	2251800	1849600	11427000	1526000	3296300	3732600	6020900	562950	462400	2856800	381510	824080	933160	6	Unknown	Cytoplasmic	Cytoplasmic	Cytoplasmic		Cytoplasmic	X
Q72UB0	LIC10751	50S ribosomal protein L10	rplJ LIC_10751	48142000	987360	9065100	5150300	3759500	24889000	4289900	6017700	123420	1133100	643780	469940	3111200	536230	6	Cytoplasmic	Cytoplasmic	Cytoplasmic	Cytoplasmic		Cytoplasmic	J
Q72PB1	LIC12561	Secreted protein	LIC_12561	69904000	323910	3495700	347570	58175000	2031500	5530700	5825400	26992	291310	28964	4847900	169290	460890	6	Unknown	Periplasmic	OuterMembrane	Unknown		Unknown	X
Q72PC6	LIC12545	Outer membrane lipoprotein carrier protein	lolA LIC_12545	75687000	6506200	9196800	18212000	7021000	15029000	19723000	5822100	500480	707440	1400900	540080	1156100	1517100	6	Unknown	OuterMembrane	InnerMembrane	Unknown		Unknown	X
P61540	LIC11701	RNA polymerase sigma factor RpoD (Sigma-70)	rpoD LIC_11701	156130000	8813200	6461000	38915000	20972000	41361000	39611000	5782700	326410	239300	1441300	776750	1531900	1467100	6	Cytoplasmic	Cytoplasmic	Cytoplasmic	Cytoplasmic		Cytoplasmic	K
Q75FV3	LIC20078	HTH_Tnp_IS630 domain-containing protein	LIC_20078	51560000	3742700	5556400	27547000	1779100	3305800	9628500	5728900	415850	617370	3060800	197680	367310	1069800	6	Cytoplasmic	Cytoplasmic	Cytoplasmic	Cytoplasmic		Cytoplasmic	X
Q72NG2	LIC12872	50S ribosomal protein L4	rplD LIC_12872	71107000	3592200	7445300	17965000	12396000	21713000	7995800	5469800	276320	572710	1382000	953510	1670200	615060	6	Cytoplasmic	Periplasmic	Cytoplasmic	Cytoplasmic		Cytoplasmic	J
Q72VL5	LIC10282	Zinc-binding dehydrogenase family	LIC_10282	70382000	9401000	10358000	17578000	5822800	16932000	10291000	5414000	723150	796750	1352100	447910	1302400	791650	6	Cytoplasmic	OuterMembrane	Unknown	Unknown		Unknown	C
Q72TJ6	LIC11025	Anti-sigma factor antagonist	LIC_11025	36814000	22616	559310	0	4053000	2771400	29408000	5259200	3230.8	79901	0	579010	395910	4201200	5	Cytoplasmic	Cytoplasmic	Unknown	Cytoplasmic		Cytoplasmic	T
Q72NH1	LIC12863	50S ribosomal protein L14	rplN LIC_12863	35261000	2958700	5730700	6357300	6470100	6195000	7548800	5037200	422670	818680	908190	924300	885000	1078400	6	Cytoplasmic	Cytoplasmic	Cytoplasmic	Cytoplasmic		Cytoplasmic	J
Q72NG1	LIC12873	50S ribosomal protein L3	rplC LIC_12873	40095000	4952300	6586600	17781000	2700900	5273200	2801500	5011900	619040	823320	2222600	337610	659160	350180	6	Cytoplasmic	Periplasmic	Cytoplasmic	Cytoplasmic		Cytoplasmic	J
Q72QB4	LIC12198	Aminotransferase	LIC_12198	99947000	18361000	5406400	44682000	4027400	14867000	12604000	4997400	918050	270320	2234100	201370	743350	630190	6	Cytoplasmic	Cytoplasmic	Cytoplasmic	Cytoplasmic		Cytoplasmic	E
Q72VQ9	LIC10237	Cyclic nucleotide binding protein	LIC_10237	109650000	4085400	7760000	33615000	9511900	27461000	27212000	4983900	185700	352730	1528000	432360	1248200	1236900	6	Cytoplasmic	Cytoplasmic	Cytoplasmic	Cytoplasmic		Cytoplasmic	T
Q72T27	LIC11194	Putative citrate lyase	LIC_11194	83010000	9355300	1624200	46044000	8029700	10818000	7139200	4883000	550310	95540	2708500	472340	636340	419950	6	Cytoplasmic	Cytoplasmic	Cytoplasmic	Cytoplasmic		Cytoplasmic	G
Q72T03	LIC11219	Peroxiredoxin	ahpC LIC_11219	62601000	7368200	5184600	43283000	1412400	2182800	3169200	4815400	566780	398820	3329500	108640	167910	243790	6	Cytoplasmic	Cytoplasmic	Cytoplasmic	Cytoplasmic		Cytoplasmic	O
Q72R32	LIC11919	Inosine-5'-monophosphate dehydrogenase (IMP dehydrogenase) (IMPD) (IMPDH) (EC 1.1.1.205)	guaB LIC_11919	112740000	8812900	13738000	14067000	22930000	27004000	26191000	4697600	367200	572430	586130	955400	1125200	1091300	6	Cytoplasmic	Cytoplasmic	Cytoplasmic	Cytoplasmic		Cytoplasmic	F
Q72NN7	LIC12795	Acetyl-CoA acetyltransferase	LIC_12795	117050000	13265000	17264000	57638000	3770200	10358000	14760000	4682200	530590	690550	2305500	150810	414310	590400	6	Cytoplasmic	Cytoplasmic	Cytoplasmic	Cytoplasmic		Cytoplasmic	I
Q72VE0	LIC10358	Ras-GAP domain-containing protein	LIC_10358	153410000	151960000	0	573540	882580	0	0	4512100	4469300	0	16869	25958	0	0	3	Cytoplasmic	Cytoplasmic	Cytoplasmic	Cytoplasmic		Cytoplasmic	X
Q72R14	LIC11938	Heavy metal efflux pump	LIC_11938	190160000	0	10961000	0	73682000	0	105520000	4422400	0	254900	0	1713500	0	2454000	3	Cytoplasmic	InnerMembrane	InnerMembrane	InnerMembrane		InnerMembrane	P
Q72M30	LIC13361	DUF4139 domain-containing protein	LIC_13361	163120000	0	0	158360000	0	2051500	2704900	4408600	0	0	4280100	0	55445	73106	3	Unknown	OuterMembrane	Cytoplasmic	Unknown		Unknown	X
Q72PC1	LIC12551	Acyl-CoA dehydrogenase	acd3 LIC_12551	132630000	14246000	16557000	17878000	17944000	38097000	27911000	4278500	459550	534080	576720	578840	1228900	900350	6	Cytoplasmic	Cytoplasmic	Cytoplasmic	Cytoplasmic		Cytoplasmic	C
Q72N50	LIC12988	Lipase	LIC_12988	29706000	0	0	0	1075800	22065000	6565200	4243700	0	0	0	153680	3152100	937880	3	Extracellular	Extracellular	Extracellular	Extracellular		Extracellular	S
Q72NG0	LIC12874	30S ribosomal protein S10	rpsJ LIC_12874	20821000	2087300	1737100	10235000	938180	1965900	3856800	4164100	417450	347410	2047100	187640	393180	771370	6	Cytoplasmic	Cytoplasmic	Unknown	Cytoplasmic		Cytoplasmic	J
Q72SH7	LIC11405	Helicase C-terminal domain protein	LIC_11405	176290000	13517000	12521000	7496100	17953000	71188000	53615000	4099800	314340	291200	174330	417500	1655500	1246900	6	Cytoplasmic	Cytoplasmic	Cytoplasmic	Cytoplasmic		Cytoplasmic	X
Q72NQ4	LIC12776	50S ribosomal protein L21	rplU LIC_12776	28442000	1048100	2341200	16171000	900390	7981700	0	4063200	149730	334460	2310100	128630	1140200	0	5	Cytoplasmic	Periplasmic	Cytoplasmic	Cytoplasmic		Cytoplasmic	J
Q72Q62	LIC12251	L-aspartate oxidase (EC 1.4.3.16)	nadB LIC_12251	118390000	542970	66833000	7043800	488990	17158000	26321000	3946300	18099	2227800	234790	16300	571930	877380	6	Cytoplasmic	Cytoplasmic	Cytoplasmic	Cytoplasmic		Cytoplasmic	H
Q72NX6	LIC12702	30S ribosomal protein S15	rpsO LIC_12702	19645000	785140	1144300	9503400	1188900	5383200	1640300	3929000	157030	228850	1900700	237780	1076600	328060	6	Cytoplasmic	Cytoplasmic	Cytoplasmic	Cytoplasmic		Cytoplasmic	J
Q75FC4	LIC20270	DUF4476 domain-containing protein	LIC_20270	31431000	3838800	2698400	5676500	1237800	13244000	4735900	3928900	479850	337300	709570	154720	1655500	591990	6	Unknown	Periplasmic	Cytoplasmic	Unknown		Unknown	X
Q72VS1	LIC10225	RNA polymerase ECF-type sigma factor	LIC_10225	57843000	37235000	1591300	6449500	4207200	5103100	3257000	3856200	2482300	106090	429960	280480	340210	217130	6	Cytoplasmic	Cytoplasmic	Cytoplasmic	Cytoplasmic		Cytoplasmic	X
Q72T39	LIC11182	DUF773 domain-containing protein	LIC_11182	30631000	7966900	2337600	14360000	788170	2684900	2493900	3828900	995860	292190	1795000	98522	335620	311740	6	Periplasmic	Periplasmic	Cytoplasmic	Periplasmic		Periplasmic	X
Q72PV8	LIC12359	C-type lectin domain-containing protein	LIC_12359	95688000	13761000	17921000	42806000	2105200	14012000	5083200	3827500	550450	716840	1712200	84207	560480	203330	6	Unknown	OuterMembrane	Extracellular	Unknown		Unknown	X
Q72Q63	LIC12250	Carboxy-terminal processing protease	LIC_12250	124010000	4514200	5351800	33749000	6120400	55445000	18833000	3758000	136790	162180	1022700	185470	1680200	570690	6	Cytoplasmic	Cytoplasmic	Extracellular	Cytoplasmic		Cytoplasmic	M
Q72UQ7	LIC10600	Fatty acid synthase subunit beta	LIC_10600	28967000	1815900	4239100	13303000	2251500	4295700	3061800	3620900	226990	529880	1662900	281440	536970	382730	6	Cytoplasmic	Cytoplasmic	Cytoplasmic	Cytoplasmic		Cytoplasmic	I
Q72RN8	LIC11707	Fructose-1,6-bisphosphatase class 1 (FBPase class 1) (EC 3.1.3.11) (D-fructose-1,6-bisphosphate 1-phosphohydrolase class 1)	fbp LIC_11707	54255000	7612600	5350200	24731000	1430300	6244800	8885900	3617000	507510	356680	1648700	95354	416320	592390	6	Cytoplasmic	Extracellular	Cytoplasmic	Cytoplasmic		Cytoplasmic	G
P61724	LIC10403	6,7-dimethyl-8-ribityllumazine synthase (DMRL synthase) (LS) (Lumazine synthase) (EC 2.5.1.78)	ribH risB LIC_10403	32374000	7364100	0	19617000	665960	3807800	918630	3597100	818240	0	2179700	73995	423090	102070	5	Cytoplasmic	Cytoplasmic	Cytoplasmic	Cytoplasmic		Cytoplasmic	H
Q72NV4	LIC12725	3-hydroxybutyryl-CoA dehydratase	LIC_12725	59656000	879020	2365000	17900000	6498200	22001000	10014000	3509200	51707	139120	1052900	382250	1294200	589040	6	Cytoplasmic	Cytoplasmic	Cytoplasmic	Cytoplasmic		Cytoplasmic	I
Q72NG7	LIC12867	30S ribosomal protein S3	rpsC LIC_12867	52233000	9877200	4534000	13902000	2905900	8642900	12371000	3482200	658480	302270	926790	193730	576200	824740	6	Cytoplasmic	Cytoplasmic	Unknown	Cytoplasmic		Cytoplasmic	J
Q72NI0	LIC12854	50S ribosomal protein L15	rplO LIC_12854	27725000	4645900	3236900	9037200	1316900	6756200	2732300	3465700	580730	404620	1129700	164610	844520	341540	6	Cytoplasmic	Periplasmic	Cytoplasmic	Cytoplasmic		Cytoplasmic	J
Q72M43	LIC13348	DNA topoisomerase (ATP-hydrolyzing) (EC 5.6.2.2)	gyrB LIC_13348	134480000	13160000	1011700	2944500	16223000	61602000	39537000	3448100	337440	25941	75500	415960	1579500	1013800	6	Cytoplasmic	Cytoplasmic	Cytoplasmic	Cytoplasmic		Cytoplasmic	X
Q72UQ1	LIC10606	DNA-binding stress protein	dps LIC_10606	34060000	206730	1609000	14413000	3837800	10946000	3047800	3406000	20673	160900	1441300	383780	1094600	304780	6	Cytoplasmic	Cytoplasmic	Cytoplasmic	Cytoplasmic		Cytoplasmic	P
Q72NH5	LIC12859	30S ribosomal protein S8	rpsH LIC_12859	20333000	1188200	2302600	2731700	1434700	11342000	1333000	3388800	198040	383760	455290	239120	1890400	222170	6	Cytoplasmic	Cytoplasmic	Cytoplasmic	Cytoplasmic		Cytoplasmic	J
Q72RL6	LIC11729	2,4-dienoyl-CoA reductase	fadH LIC_11729	136060000	8835200	10496000	44834000	15700000	37343000	18853000	3318600	215490	256000	1093500	382930	910810	459830	6	Cytoplasmic	Cytoplasmic	Unknown	Cytoplasmic		Cytoplasmic	C
Q72PK9	LIC12462	50S ribosomal protein L35	rpmI LIC_12462	6553800	668850	1786600	2487000	0	1611300	0	3276900	334430	893320	1243500	0	805630	0	4	Cytoplasmic	Cytoplasmic	Extracellular	Cytoplasmic		Cytoplasmic	J
Q72P62	LIC12614	DUF1080 domain-containing protein	LIC_12614	29292000	307180	0	21154000	2349100	2987500	2495000	3254700	34131	0	2350400	261010	331940	277230	5	Unknown	Cytoplasmic	Cytoplasmic	Cytoplasmic		Cytoplasmic	X
Q75FN9	LIC20143	HtrA1	htrA1 LIC_20143	82661000	4565200	1157500	4063400	13922000	31525000	27428000	3179300	175580	44518	156290	535470	1212500	1054900	6	Unknown	OuterMembrane	Cytoplasmic	Unknown		Unknown	O
Q72LV9	LIC13434	Peptidase_M43 domain-containing protein	LIC_13434	53878000	604080	7361000	11789000	8533300	14335000	11256000	3169300	35534	433000	693470	501960	843210	662110	6	Unknown	OuterMembrane	Periplasmic	Unknown		Unknown	X
Q72VF8	LIC10339	Hemolysin B	tlyB LIC_10339	128730000	12031000	17260000	50511000	15297000	18504000	15128000	3065000	286460	410950	1202600	364210	440570	360180	6	Cytoplasmic	Cytoplasmic	Cytoplasmic	Cytoplasmic		Cytoplasmic	O
Q72RC4	LIC11822	3-isopropylmalate dehydratase large subunit (EC 4.2.1.33) (Alpha-IPM isomerase) (IPMI) (Isopropylmalate isomerase)	leuC LIC_11822	76128000	7686500	16670000	24236000	7732900	15147000	4655700	3045100	307460	666790	969450	309320	605890	186230	6	Cytoplasmic	Cytoplasmic	Cytoplasmic	Cytoplasmic		Cytoplasmic	E
Q72NG3	LIC12871	50S ribosomal protein L23	rplW LIC_12871	15216000	0	3673600	5472700	0	5696200	373800	3043300	0	734710	1094500	0	1139200	74760	4	Unknown	Cytoplasmic	Cytoplasmic	Cytoplasmic		Cytoplasmic	J
Q75FN8	LIC20144	HtrA1-like protein	LIC_20144	72493000	470050	950170	3251000	13003000	30357000	24462000	3020600	19586	39591	135460	541810	1264900	1019200	6	Cytoplasmic	OuterMembrane	InnerMembrane	Unknown		Unknown	X
Q72LZ6	LIC13397	Phosphodiesterase	phoD LIC_13397	65768000	7986300	6321300	12499000	7733700	17652000	13576000	2989500	363010	287330	568120	351530	802350	617100	6	Extracellular	OuterMembrane	Cytoplasmic	Unknown		Unknown	P
Q72PZ0	LIC12325	ATP-binding protein	LIC_12325	26424000	1663900	1700700	11329000	2085100	3294600	6350100	2936000	184870	188970	1258800	231680	366060	705570	6	Cytoplasmic	OuterMembrane	Cytoplasmic	Cytoplasmic		Cytoplasmic	X
Q72RL7	LIC11728	N-acetylmuramoyl-L-alanine amidase	LIC_11728	29107000	3273600	4918900	3797300	5455000	5338000	6324000	2910700	327360	491890	379730	545500	533800	632400	6	Cytoplasmic	Periplasmic	Cytoplasmic	Cytoplasmic		Cytoplasmic	M
Q72MD1	LIC13257	NADH oxidoreductase	LIC_13257	50358000	924250	375000	4255800	6263800	35024000	3515200	2797700	51347	20834	236430	347990	1945800	195290	6	Cytoplasmic	Cytoplasmic	Cytoplasmic	Cytoplasmic		Cytoplasmic	C
Q75FW3	LIC20068	3-dehydroquinate synthase (DHQS) (EC 4.2.3.4)	aroB LIC_20068	55694000	30761000	0	23194000	0	1738900	0	2784700	1538100	0	1159700	0	86947	0	3	Cytoplasmic	Cytoplasmic	Cytoplasmic	Cytoplasmic		Cytoplasmic	E
Q72SM4	LIC11355	Transketolase	tkt LIC_11355	35495000	4163300	4783300	10916000	3931300	7467100	4233200	2730400	320250	367950	839730	302400	574390	325630	6	Cytoplasmic	Cytoplasmic	Cytoplasmic	Cytoplasmic		Cytoplasmic	G
Q72V55	LIC10448	30S ribosomal protein S20	rpsT LIC_10448	8190300	0	265060	433630	1677400	2123700	3690400	2730100	0	88352	144540	559140	707920	1230100	5	Cytoplasmic	Periplasmic	Cytoplasmic	Cytoplasmic		Cytoplasmic	J
Q72ME8	LIC13240	Nucleoside triphosphate pyrophosphohydrolase	LIC_13240	39247000	0	0	0	375430	22259000	16613000	2616500	0	0	0	25029	1483900	1107500	3	Cytoplasmic	Cytoplasmic	Cytoplasmic	Cytoplasmic		Cytoplasmic	S
Q72S68	LIC11518	Biotin carboxyl carrier protein of acetyl-CoA carboxylase	LIC_11518	128840000	51359000	2245800	54431000	7466600	8749900	4590300	2576900	1027200	44916	1088600	149330	175000	91806	6	Cytoplasmic	Cytoplasmic	Cytoplasmic	Cytoplasmic		Cytoplasmic	I
Q72PL0	LIC12461	50S ribosomal protein L20	rplT LIC_12461	15437000	1537000	1942300	1526900	2199500	4080100	4151600	2572900	256160	323720	254480	366580	680020	691940	6	Cytoplasmic	Cytoplasmic	Cytoplasmic	Cytoplasmic		Cytoplasmic	J
Q72SF7	LIC11426	Sigma factor regulatory protein	LIC_11426	52814000	2614800	0	2256400	1790400	23934000	22218000	2515000	124510	0	107450	85259	1139700	1058000	5	Cytoplasmic	Cytoplasmic	Cytoplasmic	Cytoplasmic		Cytoplasmic	X
Q72SG0	LIC11423	Glycine rich RNA-binding protein	LIC_11423	20105000	2538500	2418900	7118500	1608300	3935400	2485600	2513200	317320	302360	889820	201030	491930	310700	6	Unknown	Extracellular	Cytoplasmic	Unknown		Unknown	S
Q72UQ6	LIC10601	MaoC_dehydrat_N domain-containing protein	LIC_10601	17579000	905140	4083500	6195500	1428800	3027100	1939400	2511300	129310	583350	885070	204110	432440	277060	6	Cytoplasmic	Cytoplasmic	Cytoplasmic	Cytoplasmic		Cytoplasmic	I
Q72WD1	LIC10006	DNA gyrase subunit A (EC 5.6.2.2)	gyrA LIC_10006	111550000	1871400	1718100	11111000	18337000	57630000	20886000	2479000	41586	38180	246910	407490	1280700	464140	6	Cytoplasmic	Cytoplasmic	Cytoplasmic	Cytoplasmic		Cytoplasmic	L
Q75FV4	LIC20077	Polysaccharide deacetylase	LIC_20077	60081000	1661700	0	17435000	9252000	12814000	18918000	2403200	66466	0	697410	370080	512560	756730	5	Unknown	Periplasmic	Cytoplasmic	Unknown		Unknown	G
Q72VT2	LIC10214	Transcriptional regulator (CarD family)	LIC_10214	28619000	5519000	3301200	9411700	2184300	3621000	4581900	2384900	459920	275100	784310	182030	301750	381820	6	Cytoplasmic	Cytoplasmic	Cytoplasmic	Cytoplasmic		Cytoplasmic	K
Q72UC7	LIC10732	Bacterioferritin comigratory protein	LIC_10732	23520000	1759400	9210800	10026000	1747600	625670	150550	2352000	175940	921080	1002600	174760	62567	15055	6	Cytoplasmic	Cytoplasmic	Cytoplasmic	Cytoplasmic		Cytoplasmic	O
Q72MC6	LIC13262	Amidophosphoribosyltransferase (ATase) (EC 2.4.2.14) (Glutamine phosphoribosylpyrophosphate amidotransferase) (GPATase)	purF LIC_13262	46920000	410090	3543200	6815200	10672000	10305000	15175000	2346000	20505	177160	340760	533610	515250	758730	6	Cytoplasmic	Cytoplasmic	Cytoplasmic	Cytoplasmic		Cytoplasmic	F
Q72UA6	LIC10755	30S ribosomal protein S12	rpsL LIC_10755	9340200	1613900	0	1193600	0	2886900	3646000	2335100	403460	0	298390	0	721710	911500	4	Cytoplasmic	Cytoplasmic	Unknown	Cytoplasmic		Cytoplasmic	J
Q75FU8	LIC20083	Adenosylhomocysteinase (EC 3.3.1.1) (S-adenosyl-L-homocysteine hydrolase) (AdoHcyase)	ahcY LIC_20083	55753000	18590000	1724800	26021000	0	8308500	1108900	2323100	774600	71867	1084200	0	346190	46204	5	Cytoplasmic	Cytoplasmic	Cytoplasmic	Cytoplasmic		Cytoplasmic	H
Q72W71	LIC10066	Enoyl-Coa hydratase/isomerase family	LIC_10066	27850000	3388500	2639800	9336900	1204300	7531000	3749800	2320900	282380	219990	778080	100360	627580	312480	6	Cytoplasmic	Cytoplasmic	Cytoplasmic	Cytoplasmic		Cytoplasmic	I
Q72U16	LIC10848	Cell division protein	LIC_10848	13910000	1596700	4605400	6956000	0	752320	0	2318400	266110	767570	1159300	0	125390	0	4	Unknown	Cytoplasmic	Cytoplasmic	Cytoplasmic		Cytoplasmic	M
Q72S69	LIC11517	Acetyl-CoA carboxylase alpha subunit	accA2 LIC_11517	66918000	9518500	226080	37928000	1342600	9686600	8216100	2307500	328220	7795.7	1307900	46298	334020	283310	6	Cytoplasmic	OuterMembrane	Cytoplasmic	Cytoplasmic		Cytoplasmic	I
Q72SL5	LIC11364	Short-chain dehydrogenase	dltE LIC_11364	28299000	3005200	2091200	8742500	2393300	5240700	6826000	2176800	231170	160860	672500	184100	403130	525080	6	Cytoplasmic	Cytoplasmic	Cytoplasmic	Cytoplasmic		Cytoplasmic	S
Q72QB8	LIC12194	Transketolase beta subunit	tktC LIC_12194	28214000	4791100	2192300	7168100	1430800	8647100	3984500	2170300	368540	168640	551390	110060	665160	306500	6	Cytoplasmic	Cytoplasmic	Cytoplasmic	Cytoplasmic		Cytoplasmic	G
Q72NQ6	LIC12774	50S ribosomal protein L27	rpmA LIC_12774	8657600	204710	592120	3980000	278220	2824300	778250	2164400	51176	148030	995010	69555	706060	194560	6	Cytoplasmic	Cytoplasmic	Periplasmic	Cytoplasmic		Cytoplasmic	J
Q72MN1	LIC13162	Phospho-2-dehydro-3-deoxyheptonate aldolase Chorismate mutase	aroA(G) LIC_13162	44962000	6707800	3002700	19769000	4698400	4797400	5987100	2141100	319420	142980	941380	223730	228450	285100	6	Cytoplasmic	Cytoplasmic	Cytoplasmic	Cytoplasmic		Cytoplasmic	E
Q72VY7	LIC10158	R3H domain-containing protein	LIC_10158	34082000	5326100	4219800	7066400	3365000	6960600	7144500	2130100	332880	263740	441650	210310	435040	446530	6	Cytoplasmic	Cytoplasmic	Cytoplasmic	Cytoplasmic		Cytoplasmic	S
Q72UF7	LIC10700	3-oxoacyl-[acyl-carrier-protein] reductase oxidoreductase	LIC_10700	33812000	13017000	824490	8106500	2815100	4238000	4811100	2113200	813530	51531	506660	175940	264880	300690	6	Cytoplasmic	Periplasmic	Cytoplasmic	Cytoplasmic		Cytoplasmic	X
Q72MM7	LIC13166	SH3 domain-containing protein	LIC_13166	28842000	3088500	4299300	20899000	0	207970	347910	2060200	220600	307090	1492800	0	14855	24851	5	Unknown	Cytoplasmic	Periplasmic	Unknown	OMPS	OuterMembrane	X
Q72PA9	LIC12563	Glycerol-3-phosphate dehydrogenase	LIC_12563	75016000	11582000	8655000	32271000	3222700	11432000	7853800	2027500	313040	233920	872180	87099	308970	212260	6	Cytoplasmic	InnerMembrane	Cytoplasmic	Cytoplasmic		Cytoplasmic	X
Q72MX9	LIC13060	LipL36	lipL36 LIC_13060	31634000	5914600	2139100	12785000	0	6631400	4163900	1977100	369660	133690	799040	0	414460	260240	5	Unknown	Extracellular	Extracellular	Extracellular	OMP	OuterMembrane	X
Q72TF6	LIC11065	Poly(A) polymerase I (PAP I) (EC 2.7.7.19)	pcnB LIC_11065	50867000	7469400	3162900	21353000	908970	12160000	5812500	1956400	287280	121650	821270	34961	467700	223560	6	Cytoplasmic	Cytoplasmic	Extracellular	Cytoplasmic		Cytoplasmic	H
Q72UA1	LIC10760	YceI domain-containing protein	LIC_10760	25272000	144310	2754700	6440400	2215000	6486900	7230200	1944000	11101	211900	495420	170380	498990	556170	6	Unknown	Extracellular	Periplasmic	Unknown		Unknown	S
Q72V62	LIC10440	Nitrogen regulatory protein pII	glnB LIC_10440	11473000	352050	1010300	4784100	1556700	1606500	2163500	1912200	58675	168380	797340	259440	267740	360590	6	Cytoplasmic	Cytoplasmic	Cytoplasmic	Cytoplasmic		Cytoplasmic	K
Q72R64	LIC11884	PF07075 family protein	LIC_11884	32491000	1608700	1102900	3933900	7297700	10853000	7694200	1911200	94630	64878	231410	429270	638420	452600	6	Periplasmic	Cytoplasmic	Cytoplasmic	Cytoplasmic		Cytoplasmic	X
Q72SA5	LIC11479	Tyrosine recombinase XerD	xerD LIC_11479	34251000	2111500	575230	9414300	5689400	8166900	8293600	1902800	117310	31957	523020	316080	453710	460750	6	Cytoplasmic	Cytoplasmic	Cytoplasmic	Cytoplasmic		Cytoplasmic	D
Q72NY4	LIC12694	Glutamate synthase (NADPH) alpha chain	LIC_12694	143490000	16776000	16054000	44532000	10628000	30696000	24805000	1863500	217870	208490	578340	138030	398650	322140	6	Cytoplasmic	Cytoplasmic	OuterMembrane	Cytoplasmic		Cytoplasmic	E
Q72Q59	LIC12254	Outer membrane protein	LIC_12254	57752000	11357000	18535000	10734000	2480600	8719400	5926700	1863000	366360	597890	346240	80020	281270	191180	6	Unknown	OuterMembrane	Extracellular	Unknown	OMPS	OuterMembrane	X
Q72QY2	LIC11976	Acyl-CoA dehydrogenase	LIC_11976	31566000	664480	358410	22300000	1137600	4426800	2678100	1856800	39087	21083	1311800	66920	260400	157540	6	Cytoplasmic	Cytoplasmic	Cytoplasmic	Cytoplasmic		Cytoplasmic	I
Q72NX2	LIC12706	Transcription termination/antitermination protein NusA	nusA LIC_12706	49832000	870310	20180000	7733600	2012300	10293000	8743400	1845600	32234	747400	286430	74529	381220	323830	6	Cytoplasmic	Cytoplasmic	Cytoplasmic	Cytoplasmic		Cytoplasmic	K
Q72UU2	LIC10565	Enoyl-CoA hydratase	hbd1 LIC_10565	23846000	4281400	2716000	7749000	1915700	6336500	846990	1834300	329340	208920	596070	147360	487430	65153	6	Cytoplasmic	Cytoplasmic	Cytoplasmic	Cytoplasmic		Cytoplasmic	X
Q72Q80	LIC12232	Thymidylate synthase	thyX LIC_12232	43518000	5512900	562510	15139000	3711700	9136200	9455400	1813200	229710	23438	630800	154650	380670	393970	6	Cytoplasmic	Cytoplasmic	Cytoplasmic	Cytoplasmic		Cytoplasmic	F
Q72MZ2	LIC13047	HTH cro/C1-type domain-containing protein	LIC_13047	7144200	0	69307	0	0	5098700	1976100	1786000	0	17327	0	0	1274700	494030	3	Unknown	Cytoplasmic	Cytoplasmic	Cytoplasmic		Cytoplasmic	K
Q72V30	LIC10473	Valine--tRNA ligase (EC 6.1.1.9) (Valyl-tRNA synthetase) (ValRS)	valS LIC_10473	78245000	230650	8773600	38801000	1824600	26570000	2045200	1778300	5242	199400	881840	41467	603870	46482	6	Cytoplasmic	Cytoplasmic	Cytoplasmic	Cytoplasmic		Cytoplasmic	J
Q72NQ9	LIC12771	Gamma-glutamyl phosphate reductase (GPR) (EC 1.2.1.41) (Glutamate-5-semialdehyde dehydrogenase) (Glutamyl-gamma-semialdehyde dehydrogenase) (GSA dehydrogenase)	proA LIC_12771	47856000	646200	41605000	1599300	690080	1225300	2089400	1772400	23933	1540900	59235	25558	45382	77384	6	Cytoplasmic	Cytoplasmic	Cytoplasmic	Cytoplasmic		Cytoplasmic	E
Q72TE5	LIC11076	Orotate phosphoribosyltransferase (OPRT) (OPRTase) (EC 2.4.2.10)	pyrE LIC_11076	15681000	1184100	2759600	9544100	67196	2041100	84828	1742300	131570	306620	1060500	7466.2	226790	9425.3	6	Cytoplasmic	Cytoplasmic	Cytoplasmic	Cytoplasmic		Cytoplasmic	F
Q72P61	LIC12615	Phage-related protein	LIC_12615	31225000	1151700	1017300	1545600	4891700	18201000	4417400	1734700	63983	56519	85869	271760	1011200	245410	6	Unknown	OuterMembrane	Extracellular	Unknown		Unknown	X
Q72NI9	LIC12845	50S ribosomal protein L17	rplQ LIC_12845	11780000	1416600	804800	1820600	1116000	4737700	1884300	1682900	202380	114970	260080	159430	676810	269190	6	Cytoplasmic	Cytoplasmic	Cytoplasmic	Cytoplasmic		Cytoplasmic	J
Q72UB3	LIC10748	Transcription termination/antitermination protein NusG	nusG LIC_10748	13245000	489160	3578600	7426300	426220	88080	1237100	1655700	61145	447330	928290	53277	11010	154630	6	Cytoplasmic	Cytoplasmic	Cytoplasmic	Cytoplasmic		Cytoplasmic	K
Q72U56	LIC10808	4HBT domain-containing protein	LIC_10808	15994000	421280	822480	771170	3347400	5063000	5568900	1599400	42128	82248	77117	334740	506300	556890	6	Cytoplasmic	Cytoplasmic	Cytoplasmic	Cytoplasmic		Cytoplasmic	Q
Q72V73	LIC10429	Ribose-phosphate pyrophosphokinase (RPPK) (EC 2.7.6.1) (5-phospho-D-ribosyl alpha-1-diphosphate) (Phosphoribosyl diphosphate synthase) (Phosphoribosyl pyrophosphate synthase) (P-Rib-PP synthase) (PRPP synthase) (PRPPase)	prs LIC_10429	27176000	880450	3699400	20855000	580950	751740	408800	1598600	51791	217610	1226800	34174	44220	24047	6	Cytoplasmic	Cytoplasmic	Cytoplasmic	Cytoplasmic		Cytoplasmic	X
Q72LY9	LIC13404	Acetyl-coenzyme A synthetase (AcCoA synthetase) (Acs) (EC 6.2.1.1) (Acetate--CoA ligase) (Acyl-activating enzyme)	acsA LIC_13404	58834000	4043200	4193200	20001000	3920200	12962000	13715000	1590100	109280	113330	540560	105950	350320	370670	6	Cytoplasmic	Cytoplasmic	Cytoplasmic	Cytoplasmic		Cytoplasmic	I
Q72SG6	LIC11417	ATP-dependent Clp protease proteolytic subunit 1 (EC 3.4.21.92) (Endopeptidase Clp 1)	clpP1 LIC_11417	17464000	1566200	0	12197000	1334400	1556500	810320	1587700	142390	0	1108800	121310	141500	73666	5	Cytoplasmic	Cytoplasmic	Cytoplasmic	Cytoplasmic		Cytoplasmic	O
Q72TT9	LIC10927	Putative lipoprotein	LIC_10927	28575000	3787600	6778800	4952000	1190500	5965500	5900100	1587500	210420	376600	275110	66138	331420	327780	6	Extracellular	Extracellular	Extracellular	Extracellular		Extracellular	X
Q72RF4	LIC11791	DNA helicase (EC 3.6.4.12)	recG LIC_11791	47063000	5134400	6300500	18358000	4678100	7608300	4983800	1568800	171150	210020	611940	155940	253610	166130	6	Cytoplasmic	Cytoplasmic	Cytoplasmic	Cytoplasmic		Cytoplasmic	L
Q72P63	LIC12613	BTB_2 domain-containing protein	LIC_12613	9101200	72837	748020	5948000	551990	805720	974640	1516900	12140	124670	991340	91998	134290	162440	6	Cytoplasmic	Cytoplasmic	Cytoplasmic	Cytoplasmic		Cytoplasmic	X
Q72VY2	LIC10163	PF07087 family protein	LIC_10163	13363000	879250	1478300	1564900	728430	4601400	4110900	1484800	97695	164250	173880	80936	511270	456770	6	Cytoplasmic	Cytoplasmic	Cytoplasmic	Cytoplasmic		Cytoplasmic	S
Q72TH0	LIC11051	WGR domain-containing protein	LIC_11051	51892000	5527700	9487500	9019700	3144600	13393000	11319000	1482600	157930	271070	257710	89846	382650	323410	6	Extracellular	OuterMembrane	Extracellular	Extracellular		Extracellular	X
Q72SR6	LIC11309	THUMP domain-containing protein	LIC_11309	39790000	0	0	1966100	2430900	20615000	14778000	1473700	0	0	72818	90034	763500	547350	4	Cytoplasmic	Cytoplasmic	Cytoplasmic	Cytoplasmic		Cytoplasmic	X
P62436	LIC10749	50S ribosomal protein L11	rplK LIC_10749	13143000	1804500	817650	4914500	1155900	2811700	1638200	1460300	200500	90850	546060	128440	312420	182020	6	Cytoplasmic	Periplasmic	Cytoplasmic	Cytoplasmic		Cytoplasmic	J
Q72T80	LIC11141	Ribonuclease D	LIC_11141	17329000	1472000	0	2889100	3391200	9093700	482670	1444100	122670	0	240760	282600	757810	40222	5	Cytoplasmic	Cytoplasmic	Cytoplasmic	Cytoplasmic		Cytoplasmic	L
Q75FW7	LIC20064	3-oxoacyl-[acyl-carrier-protein] reductase (EC 1.1.1.100)	fabG LIC_20064	16928000	2144100	1129100	9340800	478250	1851700	1983800	1410600	178680	94088	778400	39854	154310	165310	6	Cytoplasmic	Cytoplasmic	Cytoplasmic	Cytoplasmic		Cytoplasmic	X
Q72SH3	LIC11409	Acetolactate synthase (EC 2.2.1.6)	LIC_11409	39243000	3497500	5049200	8286100	2656300	15177000	4576600	1401500	124910	180330	295930	94869	542050	163450	6	Cytoplasmic	Cytoplasmic	Cytoplasmic	Cytoplasmic		Cytoplasmic	H
Q72U92	LIC10769	Processing metalloprotease	LIC_10769	50250000	6487100	0	2967000	3355500	9854600	27586000	1395800	180200	0	82417	93208	273740	766260	5	Cytoplasmic	OuterMembrane	InnerMembrane	Unknown		Unknown	X
Q72PZ8	LIC12317	Beta-ketoacyl synthase	sch1 LIC_12317	31678000	682680	3795300	9795100	2606800	6735200	8063400	1377300	29682	165010	425870	113340	292830	350580	6	Cytoplasmic	Cytoplasmic	Cytoplasmic	Cytoplasmic		Cytoplasmic	I
Q72S46	LIC11540	CTP synthase (EC 6.3.4.2) (Cytidine 5'-triphosphate synthase) (Cytidine triphosphate synthetase) (CTP synthetase) (CTPS) (UTP--ammonia ligase)	pyrG LIC_11540	41545000	2419100	2636300	19161000	2636000	10169000	4523700	1340200	78035	85041	618090	85032	328030	145930	6	Cytoplasmic	Cytoplasmic	OuterMembrane	Cytoplasmic		Cytoplasmic	F
Q75FC2	LIC20272	Ras-associating domain-containing protein	LIC_20272	30478000	1066600	1503100	17291000	1656100	5285000	3676400	1325100	46374	65354	751780	72003	229780	159840	6	Cytoplasmic	Cytoplasmic	Cytoplasmic	Cytoplasmic		Cytoplasmic	X
Q72U05	LIC10859	Tryptophan synthase beta chain (EC 4.2.1.20)	trpB trpB1 LIC_10859	22076000	1103100	0	0	2809100	13539000	4625200	1298600	64889	0	0	165240	796400	272070	4	Cytoplasmic	Cytoplasmic	Cytoplasmic	Cytoplasmic		Cytoplasmic	E
Q72Q65	LIC12247	TIGR02300-like family protein	LIC_12247	7749200	2454700	2188300	0	555900	1727000	823410	1291500	409110	364710	0	92650	287830	137240	5	Unknown	Cytoplasmic	Cytoplasmic	Cytoplasmic		Cytoplasmic	X
Q72MM5	LIC13168	GDP-mannose 4,6-dehydratase (EC 4.2.1.47) (GDP-D-mannose dehydratase)	gmd LIC_13168	20565000	683970	1212300	9209800	2243400	4464000	2751500	1285300	42748	75771	575610	140210	279000	171970	6	Cytoplasmic	Cytoplasmic	Cytoplasmic	Cytoplasmic		Cytoplasmic	M
Q72U93	LIC10768	Metalloprotease	LIC_10768	44643000	9063100	4011300	3437700	8891000	13712000	5528000	1275500	258950	114610	98220	254030	391760	157940	6	Cytoplasmic	Cytoplasmic	Cytoplasmic	Cytoplasmic		Cytoplasmic	S
Q72SQ5	LIC11320	ATP-cone domain-containing protein	LIC_11320	19779000	0	1094900	5396700	1282600	5875500	6129200	1236200	0	68433	337290	80162	367220	383080	5	Unknown	OuterMembrane	InnerMembrane	Unknown		Unknown	X
Q72SV0	LIC11273	PF09986 family protein	LIC_11273	18488000	2943200	737840	7382500	1419700	3166200	2839000	1232600	196210	49189	492170	94649	211080	189270	6	Cytoplasmic	Cytoplasmic	Cytoplasmic	Cytoplasmic		Cytoplasmic	S
Q72TF4	LIC11067	Polymer-forming cytoskeletal family protein	LIC_11067	7384100	1001000	1010500	5372700	0	0	0	1230700	166830	168410	895440	0	0	0	3	Unknown	Cytoplasmic	Extracellular	Unknown		Unknown	X
Q72MR5	LIC13128	TerB family tellurite resistance protein	LIC_13128	12294000	332310	141160	2107700	2176800	3864900	3670800	1229400	33231	14116	210770	217680	386490	367080	6	Cytoplasmic	Cytoplasmic	Cytoplasmic	Cytoplasmic		Cytoplasmic	X
Q75FT0	LIC20101	Probable chemoreceptor glutamine deamidase CheD 2 (EC 3.5.1.44)	cheD2 LIC_20101	12281000	2103900	1127500	2595900	327560	4771300	1355000	1228100	210390	112750	259590	32756	477130	135500	6	Unknown	Cytoplasmic	Cytoplasmic	Cytoplasmic		Cytoplasmic	X
Q72U21	LIC10843	4-hydroxy-tetrahydrodipicolinate reductase (HTPA reductase) (EC 1.17.1.8)	dapB LIC_10843	20807000	191240	0	2168400	2103400	13207000	3137400	1224000	11250	0	127550	123730	776880	184550	5	Cytoplasmic	Cytoplasmic	Unknown	Cytoplasmic		Cytoplasmic	E
Q72U97	LIC10764	UPF0234 protein LIC_10764	LIC_10764	9717400	403680	904390	2737700	1490400	2164900	2016300	1214700	50460	113050	342220	186300	270610	252040	6	Cytoplasmic	Cytoplasmic	Cytoplasmic	Cytoplasmic		Cytoplasmic	S
Q72MG9	LIC13218	Carbonic anhydrases/acetyltransferases	LIC_13218	10849000	525640	733510	4502500	1931200	1537100	1619400	1205500	58404	81501	500280	214580	170790	179930	6	Cytoplasmic	Cytoplasmic	Cytoplasmic	Cytoplasmic		Cytoplasmic	C
Q72QM3	LIC12090	Glyceraldehyde-3-phosphate dehydrogenase (EC 1.2.1.-)	gapA LIC_12090	19215000	1167200	333980	757050	4019500	7735100	5202600	1201000	72953	20874	47315	251220	483440	325160	6	Cytoplasmic	Cytoplasmic	Cytoplasmic	Cytoplasmic		Cytoplasmic	G
Q72NX8	LIC12700	Metalloprotease	pqqL LIC_12700	24990000	595890	274650	1577800	4216700	13913000	4412100	1190000	28376	13079	75134	200790	662500	210100	6	Unknown	Cytoplasmic	Cytoplasmic	Cytoplasmic		Cytoplasmic	C
Q72V39	LIC10464	Ig-like repeat domain protein 3	ligB LIC_10464	80997000	10267000	19952000	24073000	6884700	10711000	9110100	1157100	146670	285020	343900	98353	153010	130140	6	Unknown	Extracellular	Extracellular	Extracellular	OMPS	OuterMembrane	N
Q72RP6	LIC11698	Tyrosine--tRNA ligase (EC 6.1.1.1) (Tyrosyl-tRNA synthetase) (TyrRS)	tyrS LIC_11698	18376000	19672	4819900	3483000	742530	3992800	5318200	1148500	1229.5	301240	217680	46408	249550	332390	6	Cytoplasmic	Cytoplasmic	Cytoplasmic	Cytoplasmic		Cytoplasmic	J
Q72ME4	LIC13244	Isocitrate dehydrogenase [NADP] (EC 1.1.1.42)	icdA LIC_13244	24033000	0	0	1648900	6089900	7547200	8747000	1144400	0	0	78520	290000	359390	416520	4	Cytoplasmic	Cytoplasmic	Cytoplasmic	Cytoplasmic		Cytoplasmic	C
Q72R58	LIC11890	Flagellin	FlaB LIC_11890	19295000	1162000	519320	17613000	0	0	0	1135000	68354	30548	1036100	0	0	0	3	Periplasmic	Cytoplasmic	Cytoplasmic	Cytoplasmic		Cytoplasmic	N
Q72TA6	LIC11115	Thiosulfate sulfurtransferase	sseA LIC_11115	23831000	6753900	787640	13709000	1890800	688710	0	1134800	321610	37506	652830	90037	32796	0	5	Cytoplasmic	Cytoplasmic	Cytoplasmic	Cytoplasmic		Cytoplasmic	X
Q72M63	LIC13328	Isocitrate dehydrogenase [NADP] (EC 1.1.1.42) (IDP) (NADP(+)-specific ICDH) (Oxalosuccinate decarboxylase)	LIC_13328	31984000	10886000	2573600	5549100	3212500	4128400	5634200	1102900	375390	88744	191350	110780	142360	194280	6	Cytoplasmic	Cytoplasmic	Unknown	Cytoplasmic		Cytoplasmic	X
Q72PJ7	LIC12474	2-oxoglutarate dehydrogenase E1 component (EC 1.2.4.2) (Alpha-ketoglutarate dehydrogenase)	sucA odhA LIC_12474	50724000	12459000	4682000	1792700	6562000	18491000	6737000	1102700	270850	101780	38972	142650	401970	146460	6	Cytoplasmic	Cytoplasmic	Cytoplasmic	Cytoplasmic		Cytoplasmic	C
Q72M79	LIC13311	UDP-n-acetylmuramate:l-alanyl-gamma-d-glutamyl-meso-diaminopimelate ligase	mpl LIC_13311	28515000	0	0	3877100	4087700	2319000	18231000	1096700	0	0	149120	157220	89193	701190	4	Cytoplasmic	Cytoplasmic	Cytoplasmic	Cytoplasmic		Cytoplasmic	M
Q72MI1	LIC13206	4HBT domain-containing protein	LIC_13206	7611200	0	636240	122930	1907400	2576800	2367900	1087300	0	90892	17561	272480	368110	338270	5	Unknown	Periplasmic	Cytoplasmic	Unknown		Unknown	Q
Q72UV9	LIC10548	Type-4 uracil-DNA glycosylase (EC 3.2.2.27)	LIC_10548	15181000	948530	8819600	1759200	36477	706620	2911000	1084400	67752	629970	125660	2605.5	50473	207930	6	Cytoplasmic	Cytoplasmic	Cytoplasmic	Cytoplasmic		Cytoplasmic	L
Q72TQ1	LIC10966	AB hydrolase-1 domain-containing protein	LIC_10966	16844000	1028300	1849100	5907400	841230	5757400	1461100	1052800	64269	115570	369210	52577	359830	91317	6	Cytoplasmic	Cytoplasmic	Cytoplasmic	Cytoplasmic		Cytoplasmic	X
Q72W99	LIC10038	Anaphase-promoting complex, cyclosome, subunit 3	LIC_10038	29327000	1016200	588030	7102100	4240500	12688000	3692300	1011300	35041	20277	244900	146220	437520	127320	6	Cytoplasmic	Cytoplasmic	Cytoplasmic	Cytoplasmic		Cytoplasmic	X
Q72N59	LIC12979	PAS domain-containing protein	LIC_12979	15133000	0	2195600	0	331350	5924800	6681400	1008900	0	146370	0	22090	394990	445430	4	Cytoplasmic	Cytoplasmic	Cytoplasmic	Cytoplasmic		Cytoplasmic	T
Q72ML0	LIC13183	Methyl-accepting chemotaxis-like	LIC_13183	8065600	2792200	189400	1529400	0	3554600	0	1008200	349020	23675	191170	0	444330	0	4	Cytoplasmic	Cytoplasmic	Cytoplasmic	Cytoplasmic		Cytoplasmic	X
Q72NU9	LIC12730	NHL repeat protein	LIC_12730	37251000	802590	2170400	6609500	3423100	17445000	6799600	1006800	21692	58660	178640	92517	471500	183770	6	Unknown	OuterMembrane	OuterMembrane	OuterMembrane	OMPS	OuterMembrane	X
Q72NG6	LIC12868	50S ribosomal protein L22	rplV LIC_12868	6970900	1050200	1857200	586640	720350	860790	1895600	995840	150030	265320	83806	102910	122970	270810	6	Cytoplasmic	Cytoplasmic	Cytoplasmic	Cytoplasmic		Cytoplasmic	J
Q75FI4	LIC20205	Rubrerythrin domain-containing protein	LIC_20205	13757000	781250	1086200	11889000	0	0	0	982630	55803	77588	849230	0	0	0	3	Unknown	Periplasmic	Cytoplasmic	Unknown		Unknown	X
Q72VJ5	LIC10302	Tetratricopeptide repeat protein	LIC_10302	18489000	0	645030	4995200	2065100	5903100	4880200	973080	0	33949	262900	108690	310690	256850	5	Unknown	OuterMembrane	OuterMembrane	OuterMembrane		OuterMembrane	X
Q75FE5	LIC20249	Aconitate hydratase A (EC 4.2.1.3) (Iron-responsive protein-like) (RNA-binding protein)	acnA LIC_20249	36140000	1093600	2466600	24984000	2060600	3940700	1595000	951060	28779	64911	657460	54226	103700	41974	6	Cytoplasmic	Periplasmic	Cytoplasmic	Cytoplasmic		Cytoplasmic	C
Q72S55	LIC11531	Flagellin	LIC_11531	17057000	3034000	188470	13835000	0	0	0	947620	168550	10471	768590	0	0	0	3	Periplasmic	Cytoplasmic	Cytoplasmic	Cytoplasmic		Cytoplasmic	N
Q72V58	LIC10444	Glucose-1-phosphate thymidylyltransferase	LIC_10444	17608000	0	4043300	0	3698800	3025200	6840200	926710	0	212810	0	194670	159220	360010	4	Cytoplasmic	Cytoplasmic	Cytoplasmic	Cytoplasmic		Cytoplasmic	M
Q72S00	LIC11587	Vitamin B12-dependent ribonucleotide reductase (EC 1.17.4.1) (Ribonucleoside-diphosphate reductase NrdJ)	nrdJ LIC_11587	47705000	1375200	4332100	10363000	4127900	12380000	15128000	917410	26446	83309	199280	79383	238070	290910	6	Cytoplasmic	Cytoplasmic	Cytoplasmic	Cytoplasmic		Cytoplasmic	F
Q75FI7	LIC20197	Cysteine protease	LIC_20197	38761000	1880800	5816700	7646000	6277000	12924000	4216700	901420	43739	135270	177820	145980	300550	98063	6	OuterMembrane	OuterMembrane	OuterMembrane	OuterMembrane		OuterMembrane	U
Q72NT3	LIC12746	NADH-quinone oxidoreductase subunit F (EC 7.1.1.-)	nuoF LIC_12746	18864000	11847000	779840	3944400	252910	1306400	733230	898280	564150	37135	187830	12043	62209	34916	6	Cytoplasmic	Cytoplasmic	Cytoplasmic	Cytoplasmic		Cytoplasmic	C
Q72VB9	LIC10382	Acyl-CoA dehydrogenase	LIC_10382	29643000	1489700	3323700	10213000	5384800	4230100	5001500	898280	45143	100720	309500	163180	128190	151560	6	Cytoplasmic	OuterMembrane	Extracellular	Unknown		Unknown	I
Q72RP1	LIC11704	30S ribosomal protein S21	rpsU LIC_11704	2653800	0	0	0	542470	1360000	751350	884610	0	0	0	180820	453340	250450	3	Cytoplasmic	Cytoplasmic	Cytoplasmic	Cytoplasmic		Cytoplasmic	J
P61690	LIC12851	Translation initiation factor IF-1	infA LIC_12851	3482500	0	754200	1498400	239770	697150	292970	870620	0	188550	374600	59943	174290	73243	5	Cytoplasmic	Cytoplasmic	Cytoplasmic	Cytoplasmic		Cytoplasmic	J
Q72Q27	LIC12287	Putative lipoprotein	LIC_12287	6047700	0	0	0	2347400	2022200	1678100	863960	0	0	0	335340	288880	239730	3	Unknown	Periplasmic	Periplasmic	Periplasmic	OMPS	OuterMembrane	S
Q75FJ7	LIC20185	FecR domain-containing protein	LIC_20185	10308000	0	146970	1893500	804110	5347100	2115900	858960	0	12248	157790	67009	445590	176330	5	Unknown	OuterMembrane	OuterMembrane	OuterMembrane		OuterMembrane	X
Q72UC1	LIC10738	ATP-dependent RNA helicase	rhlE LIC_10738	20533000	3175400	0	2337000	3408700	2872200	8740000	855550	132310	0	97374	142030	119680	364170	5	Cytoplasmic	Cytoplasmic	Extracellular	Cytoplasmic		Cytoplasmic	L
Q72PZ7	LIC12318	ATP-binding protein	LIC_12318	5910300	0	411690	882960	1095800	3127100	392830	844330	0	58813	126140	156540	446720	56118	5	Cytoplasmic	Cytoplasmic	Cytoplasmic	Cytoplasmic		Cytoplasmic	X
Q72WD2	LIC10005	DNA gyrase subunit B (EC 5.6.2.2)	gyrB LIC_10005	27237000	2713200	502260	5248500	4108800	9468000	5196700	825380	82218	15220	159050	124510	286910	157480	6	Cytoplasmic	Cytoplasmic	Cytoplasmic	Cytoplasmic		Cytoplasmic	L
Q72R60	LIC11888	Glycoside hydrolase family 8	LIC_11888	21189000	1006000	4356400	11091000	1072600	1673500	1988900	814950	38693	167550	426590	41255	64364	76495	6	Unknown	Cytoplasmic	Unknown	Unknown		Unknown	X
Q72PX1	LIC12346	Ribokinase	LIC_12346	14573000	896960	1053500	0	966630	7293200	4363000	809630	49831	58529	0	53702	405180	242390	5	Unknown	Cytoplasmic	Cytoplasmic	Cytoplasmic		Cytoplasmic	G
Q75FL0	LIC20172	Lipoprotein	lruC LIC_20172	17534000	1540000	2845600	2939300	1751500	4354000	4103500	796990	69999	129340	133600	79614	197910	186520	6	Unknown	OuterMembrane	InnerMembrane	Unknown	OMPS	OuterMembrane	X
Q72SP3	LIC11334	DUF541 domain-containing protein	LIC_11334	8739200	1869100	445920	1194200	1225000	1551400	2453500	794470	169920	40539	108570	111360	141040	223050	6	Unknown	OuterMembrane	Cytoplasmic	Unknown		Unknown	X
Q72UP9	LIC10608	Lon protease (EC 3.4.21.53) (ATP-dependent protease La)	lon LIC_10608	32351000	1560500	3048300	14181000	3221200	5494700	4844800	789040	38061	74348	345880	78565	134020	118170	6	Cytoplasmic	Cytoplasmic	Cytoplasmic	Cytoplasmic		Cytoplasmic	O
Q72P28	LIC12648	Glutathione peroxidase	btuE LIC_12648	8652000	1185400	0	3506100	0	2823000	1137500	786550	107770	0	318740	0	256640	103410	4	Periplasmic	Periplasmic	InnerMembrane	Periplasmic		Periplasmic	O
Q72T23	LIC11198	Adenylate/guanylate cyclase	LIC_11198	18864000	5593200	612280	116420	1018300	8627600	2896100	754560	223730	24491	4657	40730	345110	115840	6	Cytoplasmic	Cytoplasmic	Cytoplasmic	Cytoplasmic		Cytoplasmic	T
Q72PE2	LIC12529	Sulfate ABC transporter periplasmic sulphate-binding protein	LIC_12529	14335000	564490	0	489320	4991500	2575800	5713700	754460	29710	0	25754	262710	135570	300720	5	Periplasmic	Cytoplasmic	Periplasmic	Periplasmic		Periplasmic	P
Q72QB3	LIC12199	UDP-glucose 4-epimerase	LIC_12199	15089000	95377	1670500	5220000	1159300	3478400	3464900	754430	4768.9	83524	261000	57966	173920	173250	6	Cytoplasmic	Cytoplasmic	Cytoplasmic	Cytoplasmic		Cytoplasmic	M
Q72TV0	LIC10916	Octaprenyl diphosphate synthase	ispB LIC_10916	10546000	53930	0	382890	1542400	5275100	3291900	753300	3852.2	0	27349	110170	376800	235130	5	Cytoplasmic	Cytoplasmic	Cytoplasmic	Cytoplasmic		Cytoplasmic	H
Q72PJ5	LIC12476	Dihydrolipoyllysine-residue succinyltransferase component of 2-oxoglutarate dehydrogenase complex (EC 2.3.1.61) (2-oxoglutarate dehydrogenase complex component E2)	sucB LIC_12476	14241000	191070	1427200	2699000	2046500	3488600	4388800	749540	10056	75115	142050	107710	183610	230990	6	Cytoplasmic	Cytoplasmic	Cytoplasmic	Cytoplasmic		Cytoplasmic	C
Q72US1	LIC10586	DNA polymerase I (EC 2.7.7.7)	polA LIC_10586	38922000	1211000	2080500	3493400	1870900	11991000	18274000	734370	22849	39255	65914	35301	226250	344800	6	Cytoplasmic	Cytoplasmic	Cytoplasmic	Cytoplasmic		Cytoplasmic	L
Q72RY2	LIC11606	Metallophos domain-containing protein	LIC_11606	11726000	4068900	0	5028900	578270	1333800	716200	732880	254300	0	314310	36142	83363	44763	5	Cytoplasmic	Cytoplasmic	Cytoplasmic	Cytoplasmic		Cytoplasmic	X
Q72UY1	LIC10522	Oxidoreductase family	LIC_10522	13005000	876500	140030	378560	1767200	7987100	1856100	722530	48695	7779.5	21031	98178	443730	103120	6	Cytoplasmic	Cytoplasmic	Cytoplasmic	Cytoplasmic		Cytoplasmic	S
Q72QP0	LIC12073	DUF4065 domain-containing protein	LIC_12073	5747100	194310	0	0	487640	2102200	2963000	718390	24288	0	0	60955	262770	370370	4	Cytoplasmic	Cytoplasmic	Cytoplasmic	Cytoplasmic		Cytoplasmic	X
Q72QB2	LIC12200	ADP-heptose synthetase	LIC_12200	16514000	409290	2778400	10221000	325960	2113500	666120	718000	17795	120800	444380	14172	91890	28962	6	Cytoplasmic	Cytoplasmic	Cytoplasmic	Cytoplasmic		Cytoplasmic	H
Q72T81	LIC11140	Alpha-galactosidase	galA LIC_11140	21450000	1126100	1885500	3258600	3175500	6671900	5332300	714990	37536	62848	108620	105850	222400	177740	6	Cytoplasmic	Cytoplasmic	Cytoplasmic	Cytoplasmic		Cytoplasmic	G
Q72S84	LIC11500	Methionine aminopeptidase (MAP) (MetAP) (EC 3.4.11.18) (Peptidase M)	map LIC_11500	10001000	672940	358200	0	1134300	6090700	1745100	714380	48067	25586	0	81025	435050	124650	5	Cytoplasmic	Cytoplasmic	Cytoplasmic	Cytoplasmic		Cytoplasmic	E
Q72RH8	LIC11767	Acetylornithine aminotransferase (ACOAT) (EC 2.6.1.11)	argD LIC_11767	16293000	502850	3379800	12090000	0	0	319640	708370	21863	146950	525670	0	0	13897	4	Cytoplasmic	Cytoplasmic	Cytoplasmic	Cytoplasmic		Cytoplasmic	E
Q72Q69	LIC12243	Mannose-1-phosphate guanylyltransferase	manC LIC_12243	13925000	0	422960	0	1105700	6434300	5961800	696230	0	21148	0	55283	321710	298090	4	Cytoplasmic	Cytoplasmic	Cytoplasmic	Cytoplasmic		Cytoplasmic	M
G1UB65	LIC10465	Ig-like repeat domain protein 1	ligA LIC_10465	35570000	7591900	7390500	16370000	186190	2251400	1780700	684050	146000	142130	314800	3580.6	43297	34244	6	Unknown	Extracellular	OuterMembrane	Unknown	OMPS	OuterMembrane	N
Q72PS0	LIC12397	Dot/Icm T4SS effector	LIC_12397	23699000	671080	1238600	3845300	2405600	9960500	5578000	677110	19174	35388	109870	68730	284590	159370	6	Unknown	Cytoplasmic	Cytoplasmic	Cytoplasmic		Cytoplasmic	X
Q72RS0	LIC11672	Enoyl-CoA hydratase	LIC_11672	8794900	442860	2097900	3368900	519590	1184200	1181600	676530	34066	161380	259140	39968	91089	90890	6	Cytoplasmic	Cytoplasmic	Cytoplasmic	Cytoplasmic		Cytoplasmic	I
Q72V72	LIC10430	50S ribosomal protein L25 (General stress protein CTC)	rplY ctc LIC_10430	6756700	2210400	1423100	3123200	0	0	0	675670	221040	142310	312320	0	0	0	3	Cytoplasmic	Cytoplasmic	Cytoplasmic	Cytoplasmic		Cytoplasmic	X
Q72N17	LIC13021	Crp/Fnr family transcriptional regulator	LIC_13021	31384000	2274600	4122900	4283600	5865000	5275500	9562300	667740	48396	87722	91141	124790	112240	203450	6	Unknown	OuterMembrane	OuterMembrane	OuterMembrane		OuterMembrane	X
Q72U95	LIC10766	Lipoprotein	LIC_10766	3989500	335640	0	2123700	637440	892730	0	664920	55940	0	353950	106240	148790	0	4	Unknown	Cytoplasmic	Cytoplasmic	Cytoplasmic		Cytoplasmic	X
Q72W92	LIC10045	UDP-glucuronate decarboxylase (EC 4.1.1.35)	LIC_10045	13925000	1929400	561350	0	1163000	6706500	3565000	663100	91878	26731	0	55380	319360	169760	5	Cytoplasmic	Cytoplasmic	Cytoplasmic	Cytoplasmic		Cytoplasmic	X
Q72QV0	LIC12008	Sugar O-acyltransferase, sialic acid O-acetyltransferase NeuD family	LIC_12008	9899400	858500	0	222550	1152000	5172900	2493500	659960	57233	0	14836	76797	344860	166230	5	Cytoplasmic	Cytoplasmic	Cytoplasmic	Cytoplasmic		Cytoplasmic	X
Q72QK0	LIC12113	30S ribosomal protein S6	rpsF LIC_12113	3939400	267900	1716300	1711300	243930	0	0	656560	44650	286040	285220	40655	0	0	4	Unknown	Cytoplasmic	Cytoplasmic	Cytoplasmic		Cytoplasmic	X
Q72RF5	LIC11790	Aminotransferase (EC 2.6.1.-)	aspC LIC_11790	11740000	421700	371630	2195500	3092400	3699800	1958700	652210	23428	20646	121970	171800	205550	108810	6	Cytoplasmic	OuterMembrane	Cytoplasmic	Cytoplasmic		Cytoplasmic	E
Q72MD7	LIC13251	UDP-N-acetylglucosamine 1-carboxyvinyltransferase (EC 2.5.1.7) (Enoylpyruvate transferase) (UDP-N-acetylglucosamine enolpyruvyl transferase) (EPT)	murA LIC_13251	13674000	0	0	0	457120	12243000	974480	651150	0	0	0	21768	582980	46404	3	Cytoplasmic	Cytoplasmic	Cytoplasmic	Cytoplasmic		Cytoplasmic	M
Q72WB8	LIC10019	3-oxoacyl-acyl carrier protein reductase	LIC_10019	10133000	81443	0	1861800	877120	2977700	4334800	633300	5090.2	0	116360	54820	186100	270920	5	Cytoplasmic	Cytoplasmic	Cytoplasmic	Cytoplasmic		Cytoplasmic	X
P62232	LIC11555	30S ribosomal protein S16	rpsP LIC_11555	3143200	500160	521710	0	295890	894070	931380	628640	100030	104340	0	59178	178810	186280	5	Cytoplasmic	Periplasmic	Cytoplasmic	Cytoplasmic		Cytoplasmic	J
Q72U06	LIC10858	Proline--tRNA ligase (EC 6.1.1.15) (Prolyl-tRNA synthetase) (ProRS)	proS LIC_10858	17451000	13822000	475850	3153700	0	0	0	623270	493640	16995	112630	0	0	0	3	Cytoplasmic	Cytoplasmic	Cytoplasmic	Cytoplasmic		Cytoplasmic	J
Q72N29	LIC13009	Acyl-CoA dehydrogenase	LIC_13009	20420000	782640	201280	5416300	2289100	6648100	5082500	600590	23019	5919.9	159300	67327	195530	149480	6	Cytoplasmic	Cytoplasmic	Cytoplasmic	Cytoplasmic		Cytoplasmic	C
Q72PZ5	LIC12320	3-oxoacyl-[acyl-carrier protein] reductase	LIC_12320	8776700	0	3019300	0	666340	5091100	0	585110	0	201290	0	44423	339400	0	3	Cytoplasmic	Cytoplasmic	Cytoplasmic	Cytoplasmic		Cytoplasmic	X
Q72NH7	LIC12857	50S ribosomal protein L18	rplR LIC_12857	2304300	323490	0	0	212760	672160	1095900	576070	80872	0	0	53190	168040	273960	4	Cytoplasmic	Cytoplasmic	Cytoplasmic	Cytoplasmic		Cytoplasmic	J
Q72UD8	LIC10719	Polyphosphate kinase (EC 2.7.4.1) (ATP-polyphosphate phosphotransferase) (Polyphosphoric acid kinase)	ppk LIC_10719	19759000	0	2181700	0	2322800	9350800	5903300	564530	0	62333	0	66367	267160	168660	4	Cytoplasmic	Cytoplasmic	Cytoplasmic	Cytoplasmic		Cytoplasmic	P
Q75FW4	LIC20067	MutT-like protein	LIC_20067	6192900	0	0	0	2563200	1653800	1975900	562990	0	0	0	233020	150340	179630	3	Unknown	Cytoplasmic	Cytoplasmic	Cytoplasmic		Cytoplasmic	X
Q72RY4	LIC11604	ATP-binding protein	LIC_11604	7317200	0	768830	2522500	678610	1559500	1787800	562870	0	59141	194040	52201	119960	137520	5	Cytoplasmic	Cytoplasmic	Cytoplasmic	Cytoplasmic		Cytoplasmic	X
Q72SE7	LIC11436	FecR domain-containing protein	LIC_11436	20766000	198760	0	9426400	0	10991000	149870	561250	5372	0	254770	0	297060	4050.5	4	OuterMembrane	OuterMembrane	InnerMembrane	OuterMembrane	OMPS	OuterMembrane	X
Q72U13	LIC10851	Elongation factor Ts (EF-Ts)	tsf LIC_10851	6127900	4200800	0	1804400	0	122680	0	557080	381890	0	164040	0	11153	0	3	Cytoplasmic	Cytoplasmic	Cytoplasmic	Cytoplasmic		Cytoplasmic	J
Q72SY1	LIC11241	ATP synthase subunit alpha (EC 7.1.2.2) (ATP synthase F1 sector subunit alpha) (F-ATPase subunit alpha)	atpA lic11241 LIC_11241	12854000	3586800	2534100	5984600	749060	0	0	535600	149450	105590	249360	31211	0	0	4	Cytoplasmic	Cytoplasmic	Cytoplasmic	Cytoplasmic		Cytoplasmic	F
Q75FX3	LIC20058	Methylmalonyl-CoA mutase	mcm2 LIC_20058	17426000	0	16247000	1096900	0	0	81264	528050	0	492350	33240	0	0	2462.5	3	Cytoplasmic	Cytoplasmic	Cytoplasmic	Cytoplasmic		Cytoplasmic	I
Q72V70	LIC10432	ATP-dependent zinc metalloprotease FtsH (EC 3.4.24.-)	ftsH LIC_10432	18987000	2479500	402900	406880	1458000	10072000	4168300	527420	68875	11192	11302	40500	279770	115790	6	Cytoplasmic	InnerMembrane	InnerMembrane	InnerMembrane		InnerMembrane	O
Q72NU6	LIC12733	Methylglyoxal synthase (MGS) (EC 4.2.3.3)	mgsA LIC_12733	5216000	1419200	243420	1430500	70786	1298500	753520	521600	141920	24342	143050	7078.6	129850	75352	6	Cytoplasmic	Cytoplasmic	Cytoplasmic	Cytoplasmic		Cytoplasmic	G
Q75FT5	LIC20096	Lactamase_B domain-containing protein	LIC_20096	8309400	282230	0	6199600	0	849900	977650	519340	17639	0	387470	0	53119	61103	4	Cytoplasmic	OuterMembrane	Cytoplasmic	Cytoplasmic		Cytoplasmic	S
Q72RH9	LIC11766	Phosphomannomutase	manB LIC_11766	17639000	720340	0	0	2936400	6935100	7047200	518790	21187	0	0	86364	203970	207270	4	Cytoplasmic	OuterMembrane	Cytoplasmic	Cytoplasmic		Cytoplasmic	G
Q72N16	LIC13022	PF07075 family protein	LIC_13022	10780000	0	0	0	830100	6811700	3138500	513340	0	0	0	39528	324370	149450	3	Cytoplasmic	Cytoplasmic	Cytoplasmic	Cytoplasmic		Cytoplasmic	S
Q72TA9	LIC11112	Serine protease	LIC_11112	11425000	226300	360510	0	0	6003100	4835100	496740	9839.2	15674	0	0	261000	210220	4	Unknown	OuterMembrane	OuterMembrane	OuterMembrane		OuterMembrane	O
P61780	LIC10113	Imidazole glycerol phosphate synthase subunit HisH (EC 4.3.2.10) (IGP synthase glutaminase subunit) (EC 3.5.1.2) (IGP synthase subunit HisH) (ImGP synthase subunit HisH) (IGPS subunit HisH)	hisH LIC_10113	6937200	0	0	4441100	1169100	1327100	0	495520	0	0	317220	83504	94791	0	3	Cytoplasmic	Cytoplasmic	Cytoplasmic	Cytoplasmic		Cytoplasmic	E
Q72P39	LIC12637	50S ribosomal protein L31	rpmE LIC_12637	1978400	1136400	0	0	0	519920	322090	494600	284100	0	0	0	129980	80522	3	Cytoplasmic	Cytoplasmic	Unknown	Cytoplasmic		Cytoplasmic	J
Q72SD2	LIC11452	Exodeoxyribonuclease	LIC_11452	7195600	3219600	0	1052900	695110	1869000	358970	479710	214640	0	70196	46341	124600	23932	5	Cytoplasmic	Cytoplasmic	Unknown	Cytoplasmic		Cytoplasmic	L
Q72PR7	LIC12400	Isoleucine--tRNA ligase (EC 6.1.1.5) (Isoleucyl-tRNA synthetase) (IleRS)	ileS LIC_12400	23159000	3154000	2094200	6421700	2132300	6117100	3239800	472640	64366	42739	131060	43517	124840	66119	6	Cytoplasmic	Cytoplasmic	Unknown	Cytoplasmic		Cytoplasmic	J
Q72W16	LIC10125	Tetratricopeptide repeat protein	LIC_10125	32549000	730050	824150	12739000	2183600	5565700	10507000	471720	10580	11944	184620	31647	80662	152270	6	Unknown	OuterMembrane	Cytoplasmic	Unknown		Unknown	X
Q72US4	LIC10583	Acyl-CoA dehydrogenase	LIC_10583	11906000	4356000	0	6678100	0	0	872240	457940	167540	0	256850	0	0	33548	3	Cytoplasmic	Cytoplasmic	Cytoplasmic	Cytoplasmic		Cytoplasmic	I
Q72PA0	LIC12575	Cytoplasmic membrane protein	LIC_12575	11378000	4111800	1034300	0	1164000	5068000	0	455120	164470	41374	0	46558	202720	0	4	OuterMembrane	OuterMembrane	Cytoplasmic	OuterMembrane		OuterMembrane	X
Q72QI9	LIC12124	dTDP-glucose 4,6-dehydratase (EC 4.2.1.46)	rfbB LIC_12124	8839400	365050	2213300	1049800	174290	1939200	3097800	441970	18253	110660	52491	8714.7	96958	154890	6	Cytoplasmic	Cytoplasmic	Unknown	Cytoplasmic		Cytoplasmic	M
Q75FY2	LIC20049	NAD(+)/NADH kinase	LIC_20049	6911100	204990	327910	5204000	0	1058000	116210	431940	12812	20494	325250	0	66123	7262.8	5	Cytoplasmic	Cytoplasmic	Cytoplasmic	Cytoplasmic		Cytoplasmic	X
Q72TV3	LIC10913	Transketolase alpha subunit protein	tktA LIC_10913	6897000	677650	161880	1322300	1094600	1812400	1828200	431060	42353	10117	82645	68411	113280	114260	6	Cytoplasmic	Cytoplasmic	Cytoplasmic	Cytoplasmic		Cytoplasmic	G
Q72R08	LIC11944	Protein translocase subunit SecA (EC 7.4.2.8)	secA LIC_11944	20198000	827140	2354700	7507700	872810	4664300	3971400	429740	17599	50099	159740	18570	99239	84498	6	Cytoplasmic	Cytoplasmic	Cytoplasmic	Cytoplasmic		Cytoplasmic	U
Q72ST8	LIC11285	NMO domain-containing protein	LIC_11285	7160800	1420900	0	3759600	1002600	215200	762640	421230	83581	0	221150	58975	12659	44861	5	Cytoplasmic	InnerMembrane	Unknown	Unknown		Unknown	S
Q72PU0	LIC12377	Capsule biosynthesis protein	capA LIC_12377	6304500	160430	0	956250	884980	744960	3557900	420300	10695	0	63750	58998	49664	237190	5	Cytoplasmic	Periplasmic	Unknown	Unknown		Unknown	M
Q72UH6	LIC10681	Phosphoribosylformylglycinamidine synthase subunit PurQ (FGAM synthase) (EC 6.3.5.3) (Formylglycinamide ribonucleotide amidotransferase subunit I) (FGAR amidotransferase I) (FGAR-AT I) (Glutaminase PurQ) (EC 3.5.1.2) (Phosphoribosylformylglycinamidine synthase subunit I)	purQ LIC_10681	5001400	0	0	0	673260	1931800	2396300	416790	0	0	0	56105	160990	199690	3	Cytoplasmic	Cytoplasmic	Cytoplasmic	Cytoplasmic		Cytoplasmic	F
Q72SC1	LIC11463	PGAP1-like protein	LIC_11463	8744200	110280	1588200	7045700	0	0	0	416390	5251.6	75630	335510	0	0	0	3	Extracellular	OuterMembrane	InnerMembrane	Unknown		Unknown	X
Q72VM5	LIC10272	Elongation factor G (EF-G)	fusA LIC_10272	16603000	4722000	398430	9424600	152560	1263400	642310	415080	118050	9960.7	235620	3814.1	31584	16058	6	Cytoplasmic	Cytoplasmic	Cytoplasmic	Cytoplasmic		Cytoplasmic	J
Q72VH1	LIC10326	Tetratricopeptide repeat protein	LIC_10326	10856000	328740	925910	4443900	1042800	3627700	487210	402080	12175	34293	164590	38624	134360	18045	6	Unknown	OuterMembrane	OuterMembrane	OuterMembrane		OuterMembrane	X
P61440	LIC10523	Chaperone protein DnaJ	dnaJ LIC_10523	8013400	5572700	55483	819550	209720	1183700	172290	400670	278630	2774.1	40977	10486	59185	8614.6	6	Cytoplasmic	Cytoplasmic	Cytoplasmic	Cytoplasmic		Cytoplasmic	O
Q72W09	LIC10132	Sigma 54 activator	LIC_10132	13854000	349900	2970100	6626800	0	2936300	971380	395840	9997.1	84860	189340	0	83894	27754	5	Cytoplasmic	Cytoplasmic	Cytoplasmic	Cytoplasmic		Cytoplasmic	T
Q75FD0	LIC20264	Pyruvate kinase (EC 2.7.1.40)	pykF LIC_20264	9853200	0	0	558460	3454300	1315700	4524700	378970	0	0	21479	132860	50606	174030	4	Cytoplasmic	Cytoplasmic	Cytoplasmic	Cytoplasmic		Cytoplasmic	G
Q72R97	LIC11851	Cytoplasmic membrane protein	impL63 LIC_11851	10766000	2113400	864300	251560	0	4202900	3333800	371240	72876	29803	8674.5	0	144930	114960	5	OuterMembrane	OuterMembrane	OuterMembrane	OuterMembrane		OuterMembrane	X
Q72M01	LIC13392	Polysaccharide deacetylase	LIC_13392	10742000	2203600	1396300	0	0	2837200	4305000	370410	75987	48147	0	0	97833	148450	4	Unknown	Periplasmic	Periplasmic	Periplasmic		Periplasmic	X
Q72QX9	LIC11979	MT domain-containing protein	LIC_11979	5897200	782570	411230	1006400	578240	2086300	1032500	368580	48911	25702	62902	36140	130390	64529	6	Cytoplasmic	Cytoplasmic	Cytoplasmic	Cytoplasmic		Cytoplasmic	X
Q72QW6	LIC11992	D-3-phosphoglycerate dehydrogenase (EC 1.1.1.399) (EC 1.1.1.95) (2-oxoglutarate reductase)	serA LIC_11992	5749600	0	626870	1367900	596470	2321800	836580	359350	0	39179	85492	37279	145110	52286	5	Cytoplasmic	Cytoplasmic	Cytoplasmic	Cytoplasmic		Cytoplasmic	X
Q72PA7	LIC12565	Adenylosuccinate synthetase (AMPSase) (AdSS) (EC 6.3.4.4) (IMP--aspartate ligase)	purA LIC_12565	8136200	1182700	0	3598000	950610	940840	1464000	353750	51422	0	156440	41331	40906	63652	5	Cytoplasmic	Cytoplasmic	Cytoplasmic	Cytoplasmic		Cytoplasmic	F
Q72V56	LIC10446	Phosphomannomutase	LIC_10446	9863500	735610	514420	662950	4032900	3016900	900680	352270	26272	18372	23677	144030	107750	32167	6	Cytoplasmic	OuterMembrane	Cytoplasmic	Cytoplasmic		Cytoplasmic	G
Q72PZ1	LIC12324	Non-specific serine/threonine protein kinase (EC 2.7.11.1)	LIC_12324	31498000	1105900	1372600	2375300	4222200	9915200	12506000	349970	12288	15251	26393	46913	110170	138960	6	Unknown	OuterMembrane	OuterMembrane	OuterMembrane		OuterMembrane	X
Q72PY2	LIC12335	Serine hydroxymethyltransferase (SHMT) (Serine methylase) (EC 2.1.2.1)	glyA LIC_12335	7336100	76086	0	2051600	0	4374400	834040	349340	3623.1	0	97695	0	208300	39716	4	Cytoplasmic	Periplasmic	Cytoplasmic	Cytoplasmic		Cytoplasmic	E
Q72MJ2	LIC13453	Cytoplasmic membrane protein	LIC_13453	6593000	0	299560	313150	0	2728800	3251500	347000	0	15766	16481	0	143620	171130	4	Cytoplasmic	Cytoplasmic	Cytoplasmic	Cytoplasmic		Cytoplasmic	M
Q75FG3	LIC20226	Methylthioribulose-1-phosphate dehydratase (MTRu-1-P dehydratase) (EC 4.2.1.109)	mtnB LIC_20226	5473200	0	0	0	736170	2283000	2454000	342070	0	0	0	46010	142690	153380	3	Cytoplasmic	Cytoplasmic	Cytoplasmic	Cytoplasmic		Cytoplasmic	E
Q72RP5	LIC11699	Glycerol-3-phosphate dehydrogenase (EC 1.1.5.3)	glpD LIC_11699	10157000	927970	1060100	1470900	939220	2680300	3078000	338550	30932	35338	49029	31307	89344	102600	6	Cytoplasmic	Cytoplasmic	Cytoplasmic	Cytoplasmic		Cytoplasmic	C
Q72MF7	LIC13230	ATP-dependent RNA helicase	dead LIC_13230	9037800	513610	863160	803420	989920	3518100	2349600	334730	19023	31969	29756	36664	130300	87021	6	Cytoplasmic	Cytoplasmic	Cytoplasmic	Cytoplasmic		Cytoplasmic	L
Q72PK6	LIC12465	Threonine--tRNA ligase (EC 6.1.1.3) (Threonyl-tRNA synthetase) (ThrRS)	thrS LIC_12465	12384000	755310	0	1446900	1782500	6424600	1974100	334690	20414	0	39106	48177	173640	53354	5	Cytoplasmic	Cytoplasmic	Cytoplasmic	Cytoplasmic		Cytoplasmic	J
Q72PD0	LIC12541	Anthranilate phosphoribosyltransferase (EC 2.4.2.18)	trpD LIC_12541	4974300	1149600	0	1829300	656710	939220	399480	331620	76638	0	121950	43780	62615	26632	5	Cytoplasmic	Cytoplasmic	Cytoplasmic	Cytoplasmic		Cytoplasmic	E
Q75FM4	LIC20158	Endopeptidase La (EC 3.4.21.53)	lonA LIC_20158	8600400	3134900	0	0	355110	556510	4553800	330780	120570	0	0	13658	21404	175150	4	Cytoplasmic	Cytoplasmic	Cytoplasmic	Cytoplasmic		Cytoplasmic	O
Q72NX7	LIC12701	Polyribonucleotide nucleotidyltransferase (EC 2.7.7.8) (Polynucleotide phosphorylase) (PNPase)	pnp LIC_12701	11849000	2749600	663110	8048600	387310	0	0	329130	76379	18420	223570	10759	0	0	4	Cytoplasmic	Cytoplasmic	Cytoplasmic	Cytoplasmic		Cytoplasmic	J
Q75FE4	LIC20250	Peptidoglycan-associated cytoplasmic membrane protein	LIC_20250	6577000	4041900	0	0	0	1290600	1244500	328850	202100	0	0	0	64528	62227	3	OuterMembrane	Cytoplasmic	InnerMembrane	Unknown		Unknown	M
Q72U10	LIC10854	Isoprenyl transferase (EC 2.5.1.-)	uppS LIC_10854	4393200	256690	180040	288600	1255700	1156600	1255600	313800	18335	12860	20614	89696	82611	89683	6	Cytoplasmic	Cytoplasmic	Cytoplasmic	Cytoplasmic		Cytoplasmic	H
Q72MC5	LIC13263	Ribonuclease D	rnD LIC_13263	6852500	0	640670	1248000	539040	1569900	2854900	311480	0	29121	56725	24502	71361	129770	5	Cytoplasmic	Cytoplasmic	Cytoplasmic	Cytoplasmic		Cytoplasmic	J
Q72NU2	LIC12737	Site-specific modification DNA-methyltransferase	LIC_12737	8961900	802000	1834400	1792400	1704000	1618300	1210800	309030	27655	63255	61807	58759	55804	41752	6	Cytoplasmic	Cytoplasmic	Cytoplasmic	Cytoplasmic		Cytoplasmic	X
Q72S34	LIC11552	Methionyl-tRNA formyltransferase (EC 2.1.2.9)	fmt LIC_11552	6171900	131030	114500	653640	0	5272700	0	308590	6551.5	5725.2	32682	0	263630	0	4	Cytoplasmic	Cytoplasmic	Cytoplasmic	Cytoplasmic		Cytoplasmic	J
Q72VY4	LIC10161	ACT domain-containing protein	LIC_10161	10476000	3064700	5207300	831350	151870	753100	467440	275680	80649	137040	21878	3996.5	19818	12301	6	Cytoplasmic	Cytoplasmic	Cytoplasmic	Cytoplasmic		Cytoplasmic	X
Q72R01	LIC11951	ATP-dependent Clp protease proteolytic subunit 2 (EC 3.4.21.92) (Endopeptidase Clp 2)	clpP2 LIC_11951	2959000	113680	0	747580	0	819440	1278300	269000	10335	0	67962	0	74494	116210	4	Cytoplasmic	Cytoplasmic	Cytoplasmic	Cytoplasmic		Cytoplasmic	X
Q72LT1	LIC13469	UDP-3-O-[3-hydroxymyristoyl] glucosamine N-acyltransferase	lpxD LIC_13469	4136500	0	0	0	836800	2076100	1223500	258530	0	0	0	52300	129760	76471	3	Cytoplasmic	Cytoplasmic	Cytoplasmic	Cytoplasmic		Cytoplasmic	M
Q72RS2	LIC11670	Tetratricopeptide repeat protein	LIC_11670	7567900	550940	0	0	412700	3762800	2841500	252260	18365	0	0	13757	125430	94717	4	Cytoplasmic	Cytoplasmic	Cytoplasmic	Cytoplasmic		Cytoplasmic	X
Q72MP9	LIC13144	Tetratricopeptide repeat protein	LIC_13144	12803000	0	0	636580	1663000	7361400	3142100	251040	0	0	12482	32608	144340	61610	4	Cytoplasmic	OuterMembrane	Cytoplasmic	Cytoplasmic		Cytoplasmic	X
Q72R74	LIC11874	Lipoprotein	LIC_11874	2969400	702600	0	0	1133300	1133500	0	247450	58550	0	0	94443	94455	0	3	Cytoplasmic	OuterMembrane	InnerMembrane	Unknown		Unknown	X
Q72TB0	LIC11111	HtrA2	htrA2 LIC_11111	4517100	0	0	336290	1020300	2246200	914340	237740	0	0	17699	53698	118220	48123	4	Unknown	OuterMembrane	InnerMembrane	Unknown		Unknown	X
Q72M66	LIC13325	Phosphopantetheine adenylyltransferase (EC 2.7.7.3) (Dephospho-CoA pyrophosphorylase) (Pantetheine-phosphate adenylyltransferase) (PPAT)	coaD LIC_13325	2368200	0	0	0	130840	1243400	993960	236820	0	0	0	13084	124340	99396	3	Cytoplasmic	Cytoplasmic	Cytoplasmic	Cytoplasmic		Cytoplasmic	H
Q72M95	LIC13293	Peptidase_M48 domain-containing protein	LIC_13293	8279500	2111200	678220	0	1094200	2998700	1397300	236560	60320	19378	0	31262	85676	39923	5	Unknown	OuterMembrane	Extracellular	Unknown		Unknown	X
Q72SN5	LIC11344	NAD(P)-bd_dom domain-containing protein	LIC_11344	3251200	601780	0	0	99470	1507900	1042000	232230	42984	0	0	7105	107710	74429	4	Cytoplasmic	Cytoplasmic	Cytoplasmic	Cytoplasmic		Cytoplasmic	X
Q72RN2	LIC11713	Motility protein B	LIC_11713	3922200	1023400	0	2444800	267750	186320	0	230720	60199	0	143810	15750	10960	0	4	Cytoplasmic	Cytoplasmic	Cytoplasmic	Cytoplasmic		Cytoplasmic	N
Q72PJ6	LIC12475	Dihydrolipoyl dehydrogenase (EC 1.8.1.4)	lpdA LIC_12475	5766300	1097800	0	4123000	67512	60190	417840	230650	43914	0	164920	2700.5	2407.6	16713	5	Cytoplasmic	Cytoplasmic	Cytoplasmic	Cytoplasmic		Cytoplasmic	C
Q72S52	LIC11534	Corrinoid adenosyltransferase (EC 2.5.1.17) (Cob(II)alamin adenosyltransferase) (Cob(II)yrinic acid a,c-diamide adenosyltransferase) (Cobinamide/cobalamin adenosyltransferase)	LIC_11534	1986000	0	0	232670	833600	529400	390360	220670	0	0	25852	92622	58822	43374	4	Cytoplasmic	Cytoplasmic	Cytoplasmic	Cytoplasmic		Cytoplasmic	S
Q72QC5	LIC12187	Perosamine synthetase	per LIC_12187	5178400	846120	1030300	3022700	279230	0	0	215770	35255	42931	125940	11635	0	0	4	Cytoplasmic	Cytoplasmic	Cytoplasmic	Cytoplasmic		Cytoplasmic	E
Q72M74	LIC13316	ABC transporter, ATP-binding protein	LIC_13316	3856400	935730	625450	300600	185510	0	1809100	214250	51985	34747	16700	10306	0	100510	5	Cytoplasmic	Cytoplasmic	Unknown	Cytoplasmic		Cytoplasmic	V
Q72RT5	LIC11655	Bifunctional purine biosynthesis protein PurH [Includes: Phosphoribosylaminoimidazolecarboxamide formyltransferase (EC 2.1.2.3) (AICAR transformylase); IMP cyclohydrolase (EC 3.5.4.10) (ATIC) (IMP synthase) (Inosinicase)]	purH LIC_11655	6386100	1892700	878220	2710400	258810	427860	218100	212870	63091	29274	90346	8627	14262	7270	6	Cytoplasmic	Cytoplasmic	Cytoplasmic	Cytoplasmic		Cytoplasmic	F
Q72UQ0	LIC10607	Aminotransferase	LIC_10607	3686200	1557200	547620	0	56549	759460	765290	204790	86513	30423	0	3141.6	42192	42516	5	Cytoplasmic	Cytoplasmic	Cytoplasmic	Cytoplasmic		Cytoplasmic	E
Q72RD4	LIC11812	Glutamate--cysteine ligase (EC 6.3.2.2) (Gamma-ECS) (GCS) (Gamma-glutamylcysteine synthetase)	gshA LIC_11812	5718900	422700	110700	1463000	2277000	904600	540880	204250	15096	3953.4	52249	81323	32307	19317	6	Cytoplasmic	Cytoplasmic	Cytoplasmic	Cytoplasmic		Cytoplasmic	H
Q72SG5	LIC11418	ATP-dependent Clp protease ATP-binding subunit ClpX	clpX LIC_11418	5307300	479760	2362800	1939600	285440	0	239620	204130	18452	90878	74601	10979	0	9216.2	5	Cytoplasmic	Cytoplasmic	Cytoplasmic	Cytoplasmic		Cytoplasmic	O
Q72P41	LIC12635	Transcriptional regulator	LIC_12635	3466400	1118700	953740	1394000	0	0	0	203910	65805	56103	82000	0	0	0	3	Cytoplasmic	OuterMembrane	Extracellular	Unknown		Unknown	X
Q72QB0	LIC12202	UDP-glucose 4-epimerase	LIC_12202	3055200	459690	0	0	459660	76942	2058900	203680	30646	0	0	30644	5129.5	137260	4	Cytoplasmic	Cytoplasmic	Unknown	Cytoplasmic		Cytoplasmic	M
Q72PP7	LIC12421	ATPase, AAA family	LIC_12421	11598000	365830	0	0	2654800	4131400	4445900	203470	6418.1	0	0	46575	72481	77998	4	Cytoplasmic	Cytoplasmic	Cytoplasmic	Cytoplasmic		Cytoplasmic	X
Q72US6	LIC10581	Anthranilate synthase component II	trpG LIC_10581	2636700	486670	155520	534780	0	373340	1086400	202820	37436	11963	41137	0	28719	83565	5	Cytoplasmic	Cytoplasmic	Cytoplasmic	Cytoplasmic		Cytoplasmic	X
Q72VZ9	LIC10142	NADH-quinone oxidoreductase subunit I (EC 7.1.1.-) (NADH dehydrogenase I subunit I) (NDH-1 subunit I)	nuoI LIC_10142	1817800	0	0	0	536110	805160	476520	201980	0	0	0	59568	89462	52947	3	Cytoplasmic	Cytoplasmic	Cytoplasmic	Cytoplasmic		Cytoplasmic	C
Q72U31	LIC10833	3-dmu-9_3-mt domain-containing protein	LIC_10833	1604000	0	1078500	0	0	260020	265470	200500	0	134820	0	0	32502	33184	3	Unknown	Periplasmic	Cytoplasmic	Unknown		Unknown	S
Q72RK6	LIC11739	Alpha-2-macroglobulin family protein	LIC_11739	23801000	3753500	96801	4646800	2447600	6601800	6254000	200010	31542	813.45	39049	20568	55477	52555	6	Unknown	OuterMembrane	OuterMembrane	OuterMembrane		OuterMembrane	X
Q72T84	LIC11137	Prophage helix-turn-helix protein	LIC_11137	4596000	0	0	0	2085800	134130	2376100	199830	0	0	0	90688	5831.8	103310	3	Unknown	Cytoplasmic	Cytoplasmic	Cytoplasmic		Cytoplasmic	X
Q72N92	LIC12944	30S ribosomal protein S1	LIC_12944	4581500	1726100	546330	715830	189360	1403900	0	199190	75047	23753	31123	8233.1	61038	0	5	Cytoplasmic	Cytoplasmic	Cytoplasmic	Cytoplasmic		Cytoplasmic	X
Q72SX9	LIC11243	ATP synthase subunit beta (EC 7.1.2.2) (ATP synthase F1 sector subunit beta) (F-ATPase subunit beta)	atpD LIC_11243	4774200	211470	635250	3787000	0	0	140450	198920	8811.1	26469	157790	0	0	5852.3	4	Cytoplasmic	Cytoplasmic	Cytoplasmic	Cytoplasmic		Cytoplasmic	F
Q75FP9	LIC20133	Ferredoxin-like protein	LIC_20133	1989000	0	0	275650	381900	1002100	329410	198900	0	0	27565	38190	100210	32941	4	Unknown	Cytoplasmic	Cytoplasmic	Cytoplasmic		Cytoplasmic	X
Q72MF5	LIC13232	Short-chain dehydrogenase	LIC_13232	3577200	0	0	1113000	296190	1077500	1090500	198730	0	0	61834	16455	59860	60583	4	Cytoplasmic	Cytoplasmic	Cytoplasmic	Cytoplasmic		Cytoplasmic	S
Q75FP0	LIC20142	Adenine phosphoribosyltransferase (APRT) (EC 2.4.2.7)	apt LIC_20142	1960100	74751	320860	0	649130	503310	412000	196010	7475.1	32086	0	64913	50331	41200	5	Cytoplasmic	Cytoplasmic	Cytoplasmic	Cytoplasmic		Cytoplasmic	F
Q72NL4	LIC12820	Pyridoxal phosphate biosynthesis protein	pdxA LIC_12820	3868200	115050	0	1358000	527540	1632000	235620	193410	5752.7	0	67898	26377	81600	11781	5	Cytoplasmic	Cytoplasmic	Cytoplasmic	Cytoplasmic		Cytoplasmic	H
Q75G12	LIC20001	F5/8 type C domain-containing protein	LIC_20001	9572000	0	0	258480	2274500	5503100	1536000	191440	0	0	5169.5	45490	110060	30721	4	OuterMembrane	OuterMembrane	Cytoplasmic	OuterMembrane		OuterMembrane	X
Q72RH7	LIC11768	3-isopropylmalate dehydrogenase (EC 1.1.1.85) (3-IPM-DH) (Beta-IPM dehydrogenase) (IMDH)	leuB LIC_11768	3820300	242990	0	381370	1882100	478720	835070	191010	12149	0	19068	94106	23936	41753	5	Cytoplasmic	Cytoplasmic	Cytoplasmic	Cytoplasmic		Cytoplasmic	C
Q72U71	LIC10791	Cyclic nucleotide binding protein	LIC_10791	1904300	0	0	0	96680	1392600	415060	190430	0	0	0	9668	139260	41506	3	Cytoplasmic	Cytoplasmic	Cytoplasmic	Cytoplasmic		Cytoplasmic	T
Q72Q81	LIC12231	Lipoprotein	LIC_12231	938820	311130	0	309550	0	0	318140	187760	62226	0	61910	0	0	63627	3	Unknown	InnerMembrane	Periplasmic	Unknown		Unknown	X
Q72PX6	LIC12341	Toluene tolerance protein	LIC_12341	2059300	0	0	0	276140	1567700	215500	187210	0	0	0	25104	142510	19591	3	Unknown	Cytoplasmic	Extracellular	Unknown	OMP	OuterMembrane	X
Q72R22	LIC11929	Short-chain dehydrogenase	LIC_11929	3548500	0	0	0	161800	2577800	808910	186760	0	0	0	8515.8	135670	42574	3	Cytoplasmic	InnerMembrane	Cytoplasmic	Cytoplasmic		Cytoplasmic	S
Q72UK2	LIC10655	DUF4878 domain-containing protein	LIC_10655	1475300	119150	0	1169000	0	187170	0	184420	14894	0	146130	0	23396	0	3	Unknown	Periplasmic	OuterMembrane	Unknown		Unknown	X
Q72U89	LIC10772	DUF3829 domain-containing protein	LIC_10772	3123900	503570	99275	2214400	0	306600	0	183760	29622	5839.7	130260	0	18035	0	4	Unknown	OuterMembrane	OuterMembrane	OuterMembrane		OuterMembrane	X
Q72UB9	LIC10740	N-acetylmuramoyl-L-alanine amidase	LIC_10740	2742500	372260	108110	0	730470	1016000	515650	182840	24817	7207	0	48698	67736	34377	5	Cytoplasmic	Cytoplasmic	InnerMembrane	Cytoplasmic		Cytoplasmic	X
Q72U35	LIC10829	Leucine rich repeat protein	LIC_10829	3223700	0	929650	0	456440	953360	884280	179100	0	51647	0	25358	52965	49127	4	Extracellular	Extracellular	Unknown	Extracellular		Extracellular	X
Q75FE0	LIC20254	Response regulator	LIC_20254	2145200	623380	0	855040	175820	228310	262650	178770	51948	0	71253	14652	19026	21887	5	Cytoplasmic	Cytoplasmic	Cytoplasmic	Cytoplasmic		Cytoplasmic	K
Q75FC8	LIC20266	Aspartate-semialdehyde dehydrogenase (ASA dehydrogenase) (ASADH) (EC 1.2.1.11) (Aspartate-beta-semialdehyde dehydrogenase)	asd LIC_20266	3344100	2004600	0	1095400	0	133660	110390	176010	105510	0	57654	0	7034.8	5810.1	4	Cytoplasmic	Cytoplasmic	Cytoplasmic	Cytoplasmic		Cytoplasmic	E
Q72LS1	LIC13480	Serine--tRNA ligase (EC 6.1.1.11) (Seryl-tRNA synthetase) (SerRS) (Seryl-tRNA(Ser/Sec) synthetase)	serS LIC_13480	3125000	0	537620	881630	896880	0	808860	173610	0	29868	48979	49827	0	44937	4	Cytoplasmic	Cytoplasmic	Cytoplasmic	Cytoplasmic		Cytoplasmic	J
Q72MR4	LIC13129	Methionine--tRNA ligase (EC 6.1.1.10) (Methionyl-tRNA synthetase) (MetRS)	metG LIC_13129	7249800	671100	0	3070700	690200	2115800	702010	172610	15979	0	73112	16433	50377	16715	5	Cytoplasmic	Cytoplasmic	Cytoplasmic	Cytoplasmic		Cytoplasmic	J
Q72W03	LIC10138	HD-GYP hydrolase domain protein	LIC_10138	5081500	0	176160	84399	818950	2096700	1905200	169380	0	5872.1	2813.3	27298	69891	63507	5	Cytoplasmic	Cytoplasmic	Cytoplasmic	Cytoplasmic		Cytoplasmic	X
Q72M46	LIC13345	Glutamate--tRNA ligase (EC 6.1.1.17) (Glutamyl-tRNA synthetase) (GluRS)	gltX LIC_13345	5020900	359700	61789	1730100	782700	1457600	628960	161960	11603	1993.2	55810	25248	47020	20289	6	Cytoplasmic	Cytoplasmic	Cytoplasmic	Cytoplasmic		Cytoplasmic	J
Q72P31	LIC12645	A2M domain-containing protein	LIC_12645	4371500	237480	483830	0	798310	1408300	1443600	161910	8795.6	17920	0	29567	52159	53467	5	OuterMembrane	OuterMembrane	Periplasmic	OuterMembrane		OuterMembrane	X
Q72NX1	LIC12707	Ribosome maturation factor RimP	rimP LIC_12707	1449000	0	99298	592540	167770	155330	434080	161000	0	11033	65838	18642	17258	48231	5	Cytoplasmic	Cytoplasmic	Cytoplasmic	Cytoplasmic		Cytoplasmic	S
Q72RX6	LIC11612	Sialidase domain protein	LIC_11612	3497100	0	0	1726800	451950	0	1318400	158960	0	0	78489	20543	0	59925	3	Unknown	OuterMembrane	Periplasmic	Unknown	OMPS	OuterMembrane	X
Q72LS7	LIC13474	DNA polymerase III subunit gamma/tau (EC 2.7.7.7)	dnaX LIC_13474	4820500	58571	232480	369810	358440	2554000	1247200	155500	1889.4	7499.2	11929	11562	82388	40233	6	Cytoplasmic	Cytoplasmic	Extracellular	Cytoplasmic		Cytoplasmic	H
Q72TP3	LIC10974	Acyl-CoA thiolase	LIC_10974	2795600	383770	0	1738700	0	673210	0	155310	21321	0	96592	0	37401	0	3	Cytoplasmic	Cytoplasmic	Cytoplasmic	Cytoplasmic		Cytoplasmic	I
P62414	LIC12091	Phosphoglycerate kinase (EC 2.7.2.3)	pgk LIC_12091	3833100	431510	663580	549630	135790	902120	1150400	153320	17260	26543	21985	5431.6	36085	46017	6	Cytoplasmic	Cytoplasmic	Cytoplasmic	Cytoplasmic		Cytoplasmic	G
Q72NB1	LIC12925	Citrate synthase	LIC_12925	3490800	892370	0	2522900	0	0	75570	151770	38799	0	109690	0	0	3285.7	3	Cytoplasmic	Cytoplasmic	Cytoplasmic	Cytoplasmic		Cytoplasmic	H
Q72QK6	LIC12107	Phosphate starvation-inducible protein	LIC_12107	2421000	0	0	0	123770	611460	1685800	151310	0	0	0	7735.4	38217	105360	3	Cytoplasmic	Cytoplasmic	Cytoplasmic	Cytoplasmic		Cytoplasmic	T
Q75G01	LIC20014	Uroporphyrinogen decarboxylase (EC 4.1.1.37)	hemE LIC_20014	2671700	0	0	812680	615560	891850	351650	148430	0	0	45149	34198	49547	19536	4	Cytoplasmic	Cytoplasmic	Cytoplasmic	Cytoplasmic		Cytoplasmic	H
Q72QB6	LIC12196	APH domain-containing protein	LIC_12196	4440000	0	0	0	617170	3443000	379850	148000	0	0	0	20572	114770	12662	3	Cytoplasmic	Cytoplasmic	InnerMembrane	Cytoplasmic		Cytoplasmic	S
Q75FG6	LIC20223	DUF3847 domain-containing protein	LIC_20223	873990	0	0	568630	213610	4929.3	86811	145660	0	0	94772	35602	821.56	14468	4	Cytoplasmic	Cytoplasmic	Cytoplasmic	Cytoplasmic		Cytoplasmic	X
Q72RJ9	LIC11746	N-acetyl-gamma-glutamyl-phosphate reductase (AGPR) (EC 1.2.1.38) (N-acetyl-glutamate semialdehyde dehydrogenase) (NAGSA dehydrogenase)	argC LIC_11746	2899000	0	0	787350	521680	844530	745420	144950	0	0	39367	26084	42226	37271	4	Cytoplasmic	Cytoplasmic	Cytoplasmic	Cytoplasmic		Cytoplasmic	E
Q72W07	LIC10134	PF11294 family protein	LIC_10134	2882400	105150	0	172420	0	1615700	989160	144120	5257.5	0	8620.9	0	80783	49458	4	Cytoplasmic	Cytoplasmic	Cytoplasmic	Cytoplasmic		Cytoplasmic	S
Q72V19	LIC10484	Threonine synthase	thrC LIC_10484	3735100	0	0	0	406510	2439300	889300	143660	0	0	0	15635	93819	34204	3	Unknown	OuterMembrane	Cytoplasmic	Unknown		Unknown	E
Q72R34	LIC11917	Ribosomal RNA small subunit methyltransferase E (EC 2.1.1.193)	LIC_11917	2122900	0	0	0	116970	1365100	640910	141530	0	0	0	7798	91004	42727	3	Unknown	Cytoplasmic	Cytoplasmic	Cytoplasmic		Cytoplasmic	X
Q72SC3	LIC11461	Glutamyl-tRNA(Gln) amidotransferase subunit A (Glu-ADT subunit A) (EC 6.3.5.7)	gatA LIC_11461	4095200	289590	648610	176620	684160	1299200	997030	141220	9986	22366	6090.3	23592	44801	34380	6	Cytoplasmic	OuterMembrane	Cytoplasmic	Cytoplasmic		Cytoplasmic	J
Q72NB2	LIC12923	Radical SAM core domain-containing protein	LIC_12923	3631500	833210	0	0	613140	2072500	112600	139670	32047	0	0	23582	79713	4330.9	4	Cytoplasmic	OuterMembrane	Cytoplasmic	Cytoplasmic		Cytoplasmic	X
Q75FU6	LIC20085	Methionine synthase (EC 2.1.1.13) (5-methyltetrahydrofolate--homocysteine methyltransferase)	metH LIC_20085	9387200	0	0	1060000	0	700050	7627100	138050	0	0	15588	0	10295	112160	3	Cytoplasmic	Cytoplasmic	Cytoplasmic	Cytoplasmic		Cytoplasmic	E
Q72NN6	LIC12796	Thioesterase-like family protein	LIC_12796	2501400	0	0	233570	489470	954220	824160	131650	0	0	12293	25761	50222	43377	4	Cytoplasmic	Cytoplasmic	Cytoplasmic	Cytoplasmic		Cytoplasmic	X
Q72P57	LIC12619	Zn_dep_PLPC domain-containing protein	LIC_12619	2497300	0	0	738610	304560	1454100	0	131430	0	0	38874	16029	76531	0	3	Cytoplasmic	Cytoplasmic	Cytoplasmic	Cytoplasmic		Cytoplasmic	X
Q72R38	LIC11913	Lysine--tRNA ligase (EC 6.1.1.6) (Lysyl-tRNA synthetase) (LysRS)	lysS LIC_11913	3776700	247450	868630	185310	595730	1334900	544630	130230	8532.7	29953	6390	20543	46031	18780	6	Cytoplasmic	Cytoplasmic	Cytoplasmic	Cytoplasmic		Cytoplasmic	J
Q72NL3	LIC12821	Polymer-forming cytoskeletal family protein	LIC_12821	1169800	0	0	158470	347730	663640	0	129980	0	0	17608	38637	73738	0	3	Cytoplasmic	Cytoplasmic	Cytoplasmic	Cytoplasmic		Cytoplasmic	M
Q72V69	LIC10433	EVE domain-containing protein	LIC_10433	1149200	0	0	798120	195340	155730	0	127690	0	0	88680	21705	17303	0	3	Unknown	Periplasmic	Cytoplasmic	Unknown		Unknown	S
Q72P58	LIC12618	Diaminopimelate decarboxylase	lysA LIC_12618	2909300	0	0	0	176930	773270	1959100	126490	0	0	0	7692.6	33620	85180	3	Cytoplasmic	OuterMembrane	Cytoplasmic	Cytoplasmic		Cytoplasmic	E
Q72MP0	LIC13153	UDP-glucose 4-epimerase (EC 5.1.3.2)	LIC_13153	2536700	259090	417170	520470	562360	777590	0	120790	12337	19865	24784	26779	37028	0	5	Cytoplasmic	Cytoplasmic	Cytoplasmic	Cytoplasmic		Cytoplasmic	M
Q72SW5	LIC11257	Exopolyphosphatase	ppx LIC_11257	3342500	0	0	0	411940	1470900	1459600	119370	0	0	0	14712	52533	52130	3	Cytoplasmic	Cytoplasmic	Cytoplasmic	Cytoplasmic		Cytoplasmic	X
Q72RL9	LIC11726	2-isopropylmalate synthase (EC 2.3.3.13) (Alpha-IPM synthase) (Alpha-isopropylmalate synthase)	leuA LIC_11726	3698100	605630	0	1578900	482640	1031000	0	119290	19537	0	50932	15569	33257	0	4	Cytoplasmic	Cytoplasmic	Cytoplasmic	Cytoplasmic		Cytoplasmic	E
Q72RF9	LIC11786	Homoserine kinase (HK) (HSK) (EC 2.7.1.39)	thrB LIC_11786	1656600	0	0	0	178880	1202300	275360	118330	0	0	0	12777	85880	19668	3	Cytoplasmic	Cytoplasmic	Cytoplasmic	Cytoplasmic		Cytoplasmic	E
Q72TI3	LIC11038	Aminotransferase	LIC_11038	2226600	234570	0	1660100	0	0	331950	117190	12346	0	87372	0	0	17471	3	Cytoplasmic	Cytoplasmic	Cytoplasmic	Cytoplasmic		Cytoplasmic	E
Q72RX2	LIC11616	ADP-L-glycero-D-mannoheptose-6-epimerase	rfaD LIC_11616	1871400	0	0	0	50946	776340	1044100	116960	0	0	0	3184.1	48521	65258	3	Cytoplasmic	OuterMembrane	Unknown	Unknown		Unknown	M
Q72ML7	LIC13176	Tas	tas LIC_13176	2089500	0	0	684220	195860	786900	422570	116090	0	0	38012	10881	43717	23476	4	Cytoplasmic	OuterMembrane	Cytoplasmic	Cytoplasmic		Cytoplasmic	C
Q72R31	LIC11920	PF07614 family protein	LIC_11920	2638200	0	359810	1046700	148730	942150	140850	114710	0	15644	45508	6466.7	40963	6124	5	Cytoplasmic	Cytoplasmic	Cytoplasmic	Cytoplasmic		Cytoplasmic	X
Q72MY9	LIC13050	Bacterial group 3 Ig-like protein	LIC_13050	2314500	571110	316550	1426800	0	0	0	110210	27195	15074	67944	0	0	0	3	Unknown	Extracellular	OuterMembrane	Unknown	OMPS	OuterMembrane	X
Q72MP1	LIC13152	D-alanyl-D-alanine carboxypeptidase	dac LIC_13152	1300900	0	0	0	46729	784020	470130	108410	0	0	0	3894.1	65335	39178	3	Cytoplasmic	OuterMembrane	Cytoplasmic	Cytoplasmic		Cytoplasmic	M
Q72MV1	LIC13088	Response regulator	LIC_13088	1382500	0	55453	1207100	0	119880	0	106340	0	4265.6	92855	0	9221.9	0	3	Cytoplasmic	Cytoplasmic	Cytoplasmic	Cytoplasmic		Cytoplasmic	K
Q72QT2	LIC12027	AXE1 domain-containing protein	LIC_12027	1684700	435830	0	0	260710	698100	290110	105300	27239	0	0	16294	43631	18132	4	Cytoplasmic	Cytoplasmic	Cytoplasmic	Cytoplasmic		Cytoplasmic	X
Q72TU1	LIC10925	Metallo-beta-lactamase	LIC_10925	1671900	241040	0	0	312430	905500	212970	104500	15065	0	0	19527	56594	13310	4	Cytoplasmic	Cytoplasmic	Cytoplasmic	Cytoplasmic		Cytoplasmic	S
Q72PY8	LIC12327	Adenylate/guanylate cyclase	LIC_12327	2912200	241420	0	113530	77416	1245800	1234100	104010	8622.2	0	4054.5	2764.8	44492	44075	5	Cytoplasmic	Cytoplasmic	Cytoplasmic	Cytoplasmic		Cytoplasmic	T
Q72TN3	LIC10984	FGE-sulfatase domain-containing protein	LIC_10984	1934000	631570	0	0	546410	635610	120390	101790	33241	0	0	28758	33453	6336.2	4	Cytoplasmic	Periplasmic	Cytoplasmic	Cytoplasmic		Cytoplasmic	X
Q75FN1	LIC20151	TonB-dependent outer membrane receptor	LIC_20151	3447200	0	134220	0	0	2385400	927580	98490	0	3834.7	0	0	68153	26502	3	OuterMembrane	OuterMembrane	OuterMembrane	OuterMembrane	OMPS	OuterMembrane	H
Q72Q56	LIC12257	N-acetyltransferase domain-containing protein	LIC_12257	984310	0	0	0	188770	447220	348310	98431	0	0	0	18877	44722	34831	3	Cytoplasmic	Cytoplasmic	Cytoplasmic	Cytoplasmic		Cytoplasmic	X
Q72PX8	LIC12339	PF07598 family protein	LIC_12339	3292400	935290	518880	324560	231020	766560	516110	91456	25980	14413	9015.5	6417.1	21293	14336	6	Cytoplasmic	Extracellular	InnerMembrane	Unknown		Unknown	S
Q75FT1	LIC20100	HDOD domain-containing protein	LIC_20100	1455300	0	0	0	179150	207410	1068700	90954	0	0	0	11197	12963	66794	3	Cytoplasmic	Cytoplasmic	Cytoplasmic	Cytoplasmic		Cytoplasmic	X
Q72SH2	LIC11410	Acetolactate synthase small subunit (AHAS) (ALS) (EC 2.2.1.6) (Acetohydroxy-acid synthase small subunit)	ilvH LIC_11410	898760	0	0	0	156420	443590	298750	89876	0	0	0	15642	44359	29875	3	Cytoplasmic	Cytoplasmic	Cytoplasmic	Cytoplasmic		Cytoplasmic	E
Q72QH3	LIC12140	Nucleoside-diphosphate-sugar epimerase	LIC_12140	1786700	0	0	0	346590	739520	700600	89335	0	0	0	17329	36976	35030	3	Cytoplasmic	OuterMembrane	Cytoplasmic	Cytoplasmic		Cytoplasmic	X
Q72UM5	LIC10632	Fe-S cluster assembly protein SufD	LIC_10632	1711400	0	1101600	0	72559	351450	185800	85569	0	55078	0	3627.9	17573	9289.9	4	Cytoplasmic	Cytoplasmic	Cytoplasmic	Cytoplasmic		Cytoplasmic	O
Q72QT3	LIC12026	Bifunctional protein FolD [Includes: Methylenetetrahydrofolate dehydrogenase (EC 1.5.1.5); Methenyltetrahydrofolate cyclohydrolase (EC 3.5.4.9)]	folD LIC_12026	1279100	94458	0	1138500	46171	0	0	85275	6297.2	0	75900	3078	0	0	3	Cytoplasmic	Cytoplasmic	Cytoplasmic	Cytoplasmic		Cytoplasmic	F
Q75FT9	LIC20092	Uncharacterized protein	LIC_20092	2490100	28552	0	0	602740	638290	1220600	83005	951.74	0	0	20091	21276	40685	4	Cytoplasmic	OuterMembrane	Unknown	Unknown		Unknown	X
Q72NM5	LIC12807	Response regulator	LIC_12807	886090	96671	0	0	144580	193680	451160	80553	8788.3	0	0	13144	17607	41014	4	Cytoplasmic	Cytoplasmic	Cytoplasmic	Cytoplasmic		Cytoplasmic	T
Q72VX7	LIC10168	Phage-related protein	LIC_10168	481490	243840	0	114920	0	122740	0	80249	40639	0	19153	0	20456	0	3	Cytoplasmic	Cytoplasmic	Cytoplasmic	Cytoplasmic		Cytoplasmic	X
Q72MN0	LIC13163	3-methyl-2-oxobutanoate hydroxymethyltransferase (EC 2.1.2.11) (Ketopantoate hydroxymethyltransferase) (KPHMT)	panB LIC_13163	798250	22074	0	0	38184	140890	597110	79825	2207.4	0	0	3818.4	14089	59711	4	Cytoplasmic	Cytoplasmic	Cytoplasmic	Cytoplasmic		Cytoplasmic	H
Q72UG2	LIC10695	PF07598 family protein	LIC_10695	2066300	0	303090	1151300	0	0	611880	79471	0	11657	44280	0	0	23534	3	Extracellular	Extracellular	InnerMembrane	Extracellular		Extracellular	S
Q75FF2	LIC20241	Alanine racemase (EC 5.1.1.1)	alr LIC_20241	2062000	0	0	0	369870	1081500	610700	79308	0	0	0	14226	41594	23488	3	Cytoplasmic	Cytoplasmic	Cytoplasmic	Cytoplasmic		Cytoplasmic	M
Q72SM2	LIC11357	Alcohol dehydrogenase	LIC_11357	1353500	0	0	430130	490870	264550	167920	75193	0	0	23896	27271	14697	9328.8	4	Cytoplasmic	Cytoplasmic	Cytoplasmic	Cytoplasmic		Cytoplasmic	X
Q72LY8	LIC13405	GTP cyclohydrolase 1 (EC 3.5.4.16) (GTP cyclohydrolase I) (GTP-CH-I)	folE LIC_13405	894570	0	0	0	226720	334880	332970	74548	0	0	0	18894	27907	27747	3	Cytoplasmic	Cytoplasmic	Cytoplasmic	Cytoplasmic		Cytoplasmic	F
Q72RU6	LIC11642	GSDH domain-containing protein	LIC_11642	1714500	33985	0	92035	275780	893130	419590	74544	1477.6	0	4001.5	11991	38832	18243	5	Cytoplasmic	Cytoplasmic	InnerMembrane	Cytoplasmic		Cytoplasmic	G
Q72VH9	LIC10318	Concanavalin A-like lectin/glucanases family protein	LIC_10318	2807000	318330	0	497800	198400	905480	886970	73868	8377.1	0	13100	5221.2	23828	23341	5	Unknown	OuterMembrane	OuterMembrane	OuterMembrane		OuterMembrane	X
Q72M24	LIC13367	Sulfite reductase	cysI LIC_13367	2288900	0	0	0	550530	554880	1183500	73836	0	0	0	17759	17899	38178	3	Cytoplasmic	Cytoplasmic	Cytoplasmic	Cytoplasmic		Cytoplasmic	C
Q75FC9	LIC20265	EF-hand domain-containing protein	LIC_20265	2910100	0	0	0	857470	895710	1156900	70977	0	0	0	20914	21847	28217	3	Cytoplasmic	Cytoplasmic	Cytoplasmic	Cytoplasmic		Cytoplasmic	X
Q72VA5	LIC10396	Acetyl-CoA acetyltransferase	phbA LIC_10396	1275000	211000	0	233670	3449.4	795270	31585	70832	11722	0	12982	191.63	44182	1754.7	5	Cytoplasmic	Cytoplasmic	Cytoplasmic	Cytoplasmic		Cytoplasmic	I
Q72M35	LIC13356	Nicotinate-nucleotide--dimethylbenzimidazole phosphoribosyltransferase (NN:DBI PRT) (EC 2.4.2.21) (N(1)-alpha-phosphoribosyltransferase)	cobT LIC_13356	1200600	79866	234470	488640	193390	0	204220	70622	4698	13792	28744	11376	0	12013	5	Cytoplasmic	Cytoplasmic	Cytoplasmic	Cytoplasmic		Cytoplasmic	H
Q72V46	LIC10457	Histone deacetylase	LIC_10457	1031500	0	0	0	382660	250870	397980	68767	0	0	0	25510	16725	26532	3	Cytoplasmic	Cytoplasmic	Cytoplasmic	Cytoplasmic		Cytoplasmic	X
Q72QN8	LIC12075	DUF5067 domain-containing protein	LIC_12075	955200	96614	0	163520	100690	470640	123740	68229	6901	0	11680	7192.2	33617	8838.4	5	Cytoplasmic	Cytoplasmic	Periplasmic	Cytoplasmic		Cytoplasmic	X
Q72NU0	LIC12739	MaoC family protein	LIC_12739	532550	119660	0	0	54998	170050	187850	66569	14957	0	0	6874.8	21256	23481	4	Cytoplasmic	Cytoplasmic	Cytoplasmic	Cytoplasmic		Cytoplasmic	I
Q72S24	LIC11563	HD-GYP domain-containing protein	LIC_11563	1229500	497620	205580	0	0	295040	231230	58546	23696	9789.3	0	0	14050	11011	4	Cytoplasmic	Cytoplasmic	Cytoplasmic	Cytoplasmic		Cytoplasmic	T
Q72VG0	LIC10337	Tetratricopeptide repeat protein	LIC_10337	1346300	533530	0	543440	0	269310	0	58534	23197	0	23628	0	11709	0	3	Unknown	OuterMembrane	Cytoplasmic	Unknown		Unknown	X
Q72U69	LIC10793	Antigen Lp49 (Leptospiral 49 kilodalton protein) (Lp49)	orfC LIC_10793	1400100	0	87681	386560	59271	434870	431740	56005	0	3507.2	15463	2370.8	17395	17270	5	Cytoplasmic	Cytoplasmic	Cytoplasmic	Cytoplasmic	OMPS	OuterMembrane	S
Q75FQ4	LIC20128	Precorrin methylase	cbiG LIC_20128	1370800	0	0	371620	0	739010	260130	54830	0	0	14865	0	29560	10405	3	Cytoplasmic	Cytoplasmic	Cytoplasmic	Cytoplasmic		Cytoplasmic	H
Q75FT3	LIC20098	Phage-related integrase/recombinase	LIC_20098	1074600	40379	0	595400	0	0	438860	53732	2019	0	29770	0	0	21943	3	Cytoplasmic	OuterMembrane	Cytoplasmic	Cytoplasmic		Cytoplasmic	X
Q72U91	LIC10770	Lactamase_B domain-containing protein	LIC_10770	640460	101010	0	0	468660	0	70787	49266	7769.9	0	0	36051	0	5445.2	3	Cytoplasmic	Cytoplasmic	Cytoplasmic	Cytoplasmic		Cytoplasmic	S
Q72NU5	LIC12734	Uncharacterized protein	LIC_12734	629820	0	0	164860	207880	7708.6	249370	48447	0	0	12682	15991	592.97	19182	4	Unknown	Cytoplasmic	Cytoplasmic	Cytoplasmic		Cytoplasmic	X
Q72PA3	LIC12572	YkgJ family cysteine cluster protein	LIC_12572	530770	0	0	0	146990	178880	204890	48251	0	0	0	13363	16262	18627	3	Cytoplasmic	Cytoplasmic	Cytoplasmic	Cytoplasmic		Cytoplasmic	X
Q72NK3	LIC12831	SAM dependent methyltransferase	LIC_12831	913430	0	0	259100	310600	343730	0	48075	0	0	13637	16348	18091	0	3	Cytoplasmic	Cytoplasmic	Cytoplasmic	Cytoplasmic		Cytoplasmic	J
Q72N07	LIC13031	Aminotransferase	LIC_13031	797790	0	0	0	150300	417920	229570	41989	0	0	0	7910.6	21996	12082	3	Cytoplasmic	Cytoplasmic	Cytoplasmic	Cytoplasmic		Cytoplasmic	X
Q72TR8	LIC10949	Aldo/keto reductase	dkgA LIC_10949	599400	0	138850	0	0	314280	146280	39960	0	9256.7	0	0	20952	9751.7	3	Cytoplasmic	Cytoplasmic	Cytoplasmic	Cytoplasmic		Cytoplasmic	S
Q72TN2	LIC10985	Lipoprotein	LIC_10985	633800	0	0	0	79825	387210	166760	37282	0	0	0	4695.6	22777	9809.3	3	Cytoplasmic	OuterMembrane	InnerMembrane	Unknown		Unknown	X
Q72UE0	LIC10717	Carbon-nitrogen hydrolase	LIC_10717	836230	0	0	0	75163	456690	304380	36358	0	0	0	3267.9	19856	13234	3	Cytoplasmic	Cytoplasmic	Cytoplasmic	Cytoplasmic		Cytoplasmic	S
Q72QN5	LIC12078	HDOD domain-containing protein	LIC_12078	969880	212840	211020	163800	0	178050	204180	35922	7882.8	7815.6	6066.7	0	6594.4	7562.1	5	Cytoplasmic	Cytoplasmic	Cytoplasmic	Cytoplasmic		Cytoplasmic	X
Q72RV6	LIC11632	Phosphoenolpyruvate-protein phosphotransferase (EC 2.7.3.9) (Phosphotransferase system, enzyme I)	ptsI LIC_11632	1309800	0	0	0	80661	743360	485790	35400	0	0	0	2180	20091	13129	3	Cytoplasmic	Cytoplasmic	Cytoplasmic	Cytoplasmic		Cytoplasmic	G
Q72QQ5	LIC12058	Histidine kinase response regulator hybrid protein	LIC_12058	821120	134810	0	0	105050	493510	87755	34213	5617	0	0	4377.2	20563	3656.5	4	Cytoplasmic	Cytoplasmic	Cytoplasmic	Cytoplasmic		Cytoplasmic	T
Q72NU8	LIC12731	Tetratricopeptide repeat protein	LIC_12731	1207900	0	0	784970	48160	374790	0	31788	0	0	20657	1267.4	9862.9	0	3	Unknown	OuterMembrane	InnerMembrane	Unknown		Unknown	X
Q72QV6	LIC12002	Succinate dehydrogenase flavoprotein subunit	sdhA LIC_12002	951410	37277	0	597220	83824	0	233090	30691	1202.5	0	19265	2704	0	7519.2	4	Cytoplasmic	Periplasmic	OuterMembrane	Unknown		Unknown	C
Q72SC9	LIC11455	Transcription-repair-coupling factor (TRCF) (EC 3.6.4.-)	mfd LIC_11455	2023300	0	0	0	125840	1090500	806940	30656	0	0	0	1906.7	16523	12226	3	Cytoplasmic	OuterMembrane	Cytoplasmic	Cytoplasmic		Cytoplasmic	L
Q72MQ7	LIC13136	Acyl-CoA dehydrogenase	acd LIC_13136	1058000	213050	0	292590	152620	167270	232430	30227	6087.1	0	8359.6	4360.6	4779.2	6640.9	5	Cytoplasmic	Cytoplasmic	Cytoplasmic	Cytoplasmic		Cytoplasmic	C
Q72UL7	LIC10640	AsmA_2 domain-containing protein	LIC_10640	480880	0	0	0	87497	180040	213340	26715	0	0	0	4860.9	10002	11852	3	Cytoplasmic	OuterMembrane	Cytoplasmic	Cytoplasmic		Cytoplasmic	X
Q72PZ3	LIC12322	Glutaconate CoA transferase-like protein	LIC_12322	699580	319770	0	0	125030	82534	172230	24985	11420	0	0	4465.5	2947.6	6151.2	4	Cytoplasmic	Cytoplasmic	Cytoplasmic	Cytoplasmic		Cytoplasmic	I
Q72S16	LIC11571	Protein-secreting ATPase (EC 7.4.2.8)	gspE LIC_11571	712640	0	258330	186520	0	267780	0	22988	0	8333.4	6016.8	0	8638.1	0	3	Cytoplasmic	Cytoplasmic	Cytoplasmic	Cytoplasmic		Cytoplasmic	X
Q75FE9	LIC20244	MgtE_N domain-containing protein	LIC_20244	340960	0	0	0	80510	180530	79925	22731	0	0	0	5367.3	12035	5328.4	3	Cytoplasmic	Cytoplasmic	Cytoplasmic	Cytoplasmic		Cytoplasmic	X
Q72TK6	LIC11013	OppA	oppA LIC_11013	655170	163740	0	0	47013	152400	292020	21839	5458	0	0	1567.1	5079.8	9734.1	4	Periplasmic	Cytoplasmic	OuterMembrane	Unknown		Unknown	E
Q72RY7	LIC11601	ATP-dependent protease ATPase subunit HslU (Unfoldase HslU)	hslU LIC_11601	499200	0	0	67686	125710	241920	63883	20800	0	0	2820.2	5237.7	10080	2661.8	4	Cytoplasmic	Cytoplasmic	Cytoplasmic	Cytoplasmic		Cytoplasmic	O
Q75FI5	LIC20204	Cysteine desulfurase	csdB LIC_20204	367940	0	0	35755	3040.2	259520	69626	20441	0	0	1986.4	168.9	14418	3868.1	4	Cytoplasmic	Cytoplasmic	Cytoplasmic	Cytoplasmic		Cytoplasmic	E
Q72S59	LIC11527	Histidine kinase response regulator hybrid protein	LIC_11527	482310	0	0	0	89649	256730	135930	20096	0	0	0	3735.4	10697	5663.6	3	Cytoplasmic	Cytoplasmic	Cytoplasmic	Cytoplasmic		Cytoplasmic	T			0
Q72MG8	LIC13219	Phenylalanine--tRNA ligase beta subunit (EC 6.1.1.20) (Phenylalanyl-tRNA synthetase beta subunit) (PheRS)	pheT LIC_13219	681970	206830	0	0	0	162870	312270	14510	4400.6	0	0	0	3465.4	6644.1	3	Cytoplasmic	Cytoplasmic	Cytoplasmic	Cytoplasmic		Cytoplasmic	X
Q72TF5	LIC11066	Single-stranded-DNA-specific exonuclease RecJ	recJ LIC_11066	474400	7173.9	0	0	9804.9	375700	81721	13953	211	0	0	288.38	11050	2403.6	4	Cytoplasmic	Cytoplasmic	Cytoplasmic	Cytoplasmic		Cytoplasmic	X
Q72R18	LIC11934	Polynucleotide adenyltransferase-like protein	LIC_11934	282730	0	0	0	81491	86033	115200	9120.2	0	0	0	2628.7	2775.3	3716.2	3	Cytoplasmic	Cytoplasmic	Cytoplasmic	Cytoplasmic		Cytoplasmic	J
Q72NJ3	LIC12841	LL-diaminopimelate aminotransferase (DAP-AT) (DAP-aminotransferase) (LL-DAP-aminotransferase) (EC 2.6.1.83)	dapL LIC_12841	169710	78759	29530	0	61421	0	0	6527.3	3029.2	1135.8	0	2362.3	0	0	3	Cytoplasmic	OuterMembrane	Cytoplasmic	Cytoplasmic		Cytoplasmic	H

## Sheet: Expression_37Cvs30C (ML)
Protein IDs	Gene IDs	Protein names	Gene Names	Ratio M/L	Ratio M/L 1	Ratio M/L 2	Ratio M/L 3	Ratio M/L 4	Ratio M/L 5	Ratio M/L 6	Ratio M/L normalized	Ratio M/L normalized 1	Ratio M/L normalized 2	Ratio M/L normalized 3	Ratio M/L normalized 4	Ratio M/L normalized 5	Ratio M/L normalized 6	log2 Ratio M/L normalized 1	log2 Ratio M/L normalized 2	log2 Ratio M/L normalized 3	log2 Ratio M/L normalized 4	log2 Ratio M/L normalized 5	log2 Ratio M/L normalized 6	Average log2 Ratio normalized	p value	Occurance	PSORTb	CELLO	SOSUIgramN	Conclusion Prediction	Published data	Final Conclusion	COG
Q72S52	LIC11534	Corrinoid adenosyltransferase (EC 2.5.1.17) (Cob(II)alamin adenosyltransferase) (Cob(II)yrinic acid a,c-diamide adenosyltransferase) (Cobinamide/cobalamin adenosyltransferase)	LIC_11534	2.2695	NaN	NaN	NaN	2.2016	2.7433	2.7689	2.2234	NaN	NaN	NaN	2.1275	2.2234	2.2855				1.08916	1.15277	1.19251	1.14481	0.000690524	3	Cytoplasmic	Cytoplasmic	Cytoplasmic	Cytoplasmic		Cytoplasmic	S
Q75G12	LIC20001	F5/8 type C domain-containing protein	LIC_20001	4.3232	NaN	NaN	NaN	3.7185	4.8666	4.6747	3.4446	NaN	NaN	NaN	3.4267	3.8397	3.4626				1.77682	1.94099	1.79186	1.83656	0.000813022	3	OuterMembrane	OuterMembrane	Cytoplasmic	OuterMembrane		OuterMembrane	X
Q72R58	LIC11890	Flagellin	flaB LIC_11890	0.2145	0.3016	0.32862	0.15285	NaN	NaN	NaN	0.25866	0.2655	0.22478	0.25866	NaN	NaN	NaN	-1.91322	-2.15341	-1.95087				-2.00583	0.00137985	3	Periplasmic	Cytoplasmic	Cytoplasmic	Cytoplasmic		Cytoplasmic	N
Q72U56	LIC10808	4HBT domain-containing protein	LIC_10808	6.0646	NaN	NaN	NaN	6.3715	6.7197	7.443	5.6498	NaN	NaN	NaN	6.6639	4.8267	5.9002				2.73637	2.27104	2.56076	2.52272	0.00287967	3	Cytoplasmic	Cytoplasmic	Cytoplasmic	Cytoplasmic		Cytoplasmic	Q
Q72TV3	LIC10913	Transketolase alpha subunit protein	tktA LIC_10913	5.8781	NaN	NaN	NaN	6.8596	9.1026	12.502	5.3054	NaN	NaN	NaN	6.8054	7.1247	9.8608				2.76668	2.83283	3.3017	2.96707	0.0032059	3	Cytoplasmic	Cytoplasmic	Cytoplasmic	Cytoplasmic		Cytoplasmic	G
Q72PX6	LIC12341	Toluene tolerance protein	LIC_12341	4.2442	NaN	NaN	NaN	3.7869	4.3164	5.4418	3.5519	NaN	NaN	NaN	3.739	3.3714	4.4378				1.90265	1.75335	2.14984	1.93528	0.00354999	3	Unknown	Cytoplasmic	Extracellular	Unknown	OMP	OuterMembrane	X
Q72V55	LIC10448	30S ribosomal protein S20	rpsT LIC_10448	4.7273	NaN	NaN	NaN	4.6175	5.0209	6.885	4.1746	NaN	NaN	NaN	4.6915	3.7537	5.344				2.23005	1.90831	2.41792	2.18543	0.00460347	3	Cytoplasmic	Periplasmic	Cytoplasmic	Cytoplasmic		Cytoplasmic	J
Q72MI1	LIC13206	4HBT domain-containing protein	LIC_13206	2.9649	NaN	NaN	NaN	3.4002	3.2803	3.7003	2.5656	NaN	NaN	NaN	3.3082	2.5592	2.878				1.72605	1.35569	1.52507	1.5356	0.00482388	3	Unknown	Periplasmic	Cytoplasmic	Unknown		Unknown	Q
Q75FG3	LIC20226	Methylthioribulose-1-phosphate dehydratase (MTRu-1-P dehydratase) (EC 4.2.1.109)	mtnB LIC_20226	3.0832	NaN	NaN	NaN	2.2966	3.3617	2.6105	2.5256	NaN	NaN	NaN	2.2816	2.5256	2.067				1.19005	1.33663	1.04754	1.1914	0.00487088	3	Cytoplasmic	Cytoplasmic	Cytoplasmic	Cytoplasmic		Cytoplasmic	E
Q72NX1	LIC12707	Ribosome maturation factor RimP	rimP LIC_12707	2.6961	NaN	NaN	NaN	3.0569	3.5618	3.0799	2.449	NaN	NaN	NaN	3.0319	2.699	2.3129				1.60022	1.43242	1.2097	1.41412	0.00633643	3	Cytoplasmic	Cytoplasmic	Cytoplasmic	Cytoplasmic		Cytoplasmic	S
Q72Q11	LIC12303	Carboxy-terminal processing protease	LIC_12303	4.1022	NaN	NaN	NaN	4.2716	4.0658	4.3638	3.3838	NaN	NaN	NaN	4.324	3.0376	3.522				2.11237	1.60293	1.81639	1.8439	0.00635546	3	InnerMembrane	OuterMembrane	Cytoplasmic	Unknown		Unknown	M
Q72MY9	LIC13050	Bacterial group 3 Ig-like protein	ompL47 LIC_13050	0.2418	0.31271	0.34415	0.14774	NaN	NaN	NaN	0.21707	0.30881	0.21187	0.23257	NaN	NaN	NaN	-1.69521	-2.23875	-2.10426				-2.01274	0.00652965	3	Unknown	Extracellular	OuterMembrane	Unknown	OMPS	OuterMembrane	X
Q72W03	LIC10138	HD-GYP hydrolase domain protein	LIC_10138	3.7502	NaN	NaN	NaN	3.9059	7.7921	5.2359	3.8064	NaN	NaN	NaN	3.9766	5.91	4.178				1.99154	2.56316	2.06281	2.20584	0.00658163	3	Cytoplasmic	Cytoplasmic	Cytoplasmic	Cytoplasmic		Cytoplasmic	X
Q72RD4	LIC11812	Glutamate--cysteine ligase (EC 6.3.2.2) (Gamma-ECS) (GCS) (Gamma-glutamylcysteine synthetase)	gshA LIC_11812	3.0478	NaN	NaN	NaN	3.1965	3.0065	3.6873	2.3641	NaN	NaN	NaN	3.0418	2.2285	2.8578				1.60493	1.15607	1.5149	1.4253	0.00912601	3	Cytoplasmic	Cytoplasmic	Cytoplasmic	Cytoplasmic		Cytoplasmic	H
Q75FC9	LIC20265	EF-hand domain-containing protein	LIC_20265	4.2191	NaN	NaN	NaN	2.7358	5.3391	4.8995	3.2012	NaN	NaN	NaN	2.5791	3.9663	3.844				1.36687	1.98779	1.94261	1.76576	0.0125715	3	Cytoplasmic	Cytoplasmic	Cytoplasmic	Cytoplasmic		Cytoplasmic	X
Q72V39	LIC10464	Ig-like repeat domain protein 3	ligB LIC_10464	0.72101	1.2978	0.8929	0.11722	0.13172	0.16724	0.16585	0.27606	1.1351	0.46027	0.21519	0.13777	0.12443	0.12704	0.182819	-1.11945	-2.21632	-2.85967	-3.00659	-2.97665	-1.99931	0.0125944	6	Unknown	Extracellular	Extracellular	Extracellular	OMPS	OuterMembrane	N
Q72QV0	LIC12008	Sugar O-acyltransferase, sialic acid O-acetyltransferase NeuD family	LIC_12008	4.4331	NaN	NaN	NaN	2.6919	5.4673	5.4801	3.5117	NaN	NaN	NaN	2.6402	4.1921	4.256				1.40065	2.06767	2.0895	1.85261	0.014566	3	Cytoplasmic	Cytoplasmic	Cytoplasmic	Cytoplasmic		Cytoplasmic	X
Q72RT5	LIC11655	Bifunctional purine biosynthesis protein PurH [Includes: Phosphoribosylaminoimidazolecarboxamide formyltransferase (EC 2.1.2.3) (AICAR transformylase); IMP cyclohydrolase (EC 3.5.4.10) (ATIC) (IMP synthase) (Inosinicase)]	purH LIC_11655	0.66845	0.71141	0.53522	0.26139	0.54313	1.0246	NaN	0.63328	0.6845	0.35166	0.5291	0.5208	0.81813	NaN	-0.546878	-1.50775	-0.918388	-0.941199	-0.289598		-0.840762	0.0151533	5	Cytoplasmic	Cytoplasmic	Cytoplasmic	Cytoplasmic		Cytoplasmic	F
Q72S85	LIC11499	DUF1931 domain-containing protein	LIC_11499	0.22038	0.29655	0.18866	0.099697	NaN	NaN	NaN	0.21316	0.26205	0.12362	0.20364	NaN	NaN	NaN	-1.93209	-3.01602	-2.29591				-2.41467	0.0169557	3	Unknown	Cytoplasmic	Cytoplasmic	Cytoplasmic		Cytoplasmic	X
Q72TK6	LIC11013	OppA	oppA LIC_11013	2.7167	NaN	NaN	NaN	2.6293	2.4472	3.384	2.2027	NaN	NaN	NaN	2.5432	1.8386	2.6847				1.34664	0.878608	1.42476	1.21667	0.0190844	3	Periplasmic	Cytoplasmic	OuterMembrane	Unknown		Unknown	E
Q75FW4	LIC20067	MutT-like protein	LIC_20067	3.0021	NaN	NaN	NaN	3.2493	3.009	2.8182	2.4633	NaN	NaN	NaN	3.2323	2.2537	2.1519				1.69256	1.1723	1.10561	1.32349	0.0190917	3	Unknown	Cytoplasmic	Cytoplasmic	Cytoplasmic		Cytoplasmic	X
Q75FD0	LIC20264	Pyruvate kinase (EC 2.7.1.40)	pykF LIC_20264	191.04	NaN	NaN	NaN	5.026	5.303	13.39	107.26	NaN	NaN	NaN	5.1628	4.1911	9.6259				2.36815	2.06733	3.26692	2.56747	0.0191349	3	Cytoplasmic	Cytoplasmic	Cytoplasmic	Cytoplasmic		Cytoplasmic	G
Q75FT1	LIC20100	HDOD domain-containing protein	LIC_20100	6.7547	NaN	NaN	NaN	8.4567	5.2179	5.7397	5.9263	NaN	NaN	NaN	8.5394	3.9617	4.4037				3.09413	1.98612	2.13872	2.40632	0.0201356	3	Cytoplasmic	Cytoplasmic	Cytoplasmic	Cytoplasmic		Cytoplasmic	X
Q75FI7	LIC20197	Cysteine protease	LIC_20197	0.51325	0.52276	0.48638	0.23216	0.45186	1.6444	0.89566	0.42777	0.46826	0.29774	0.36906	0.4367	1.2238	0.62949	-1.09462	-1.74788	-1.43807	-1.19529	0.291368	-0.667745	-0.975371	0.0207629	6	OuterMembrane	OuterMembrane	OuterMembrane	OuterMembrane		OuterMembrane	U
G1UB65	LIC10465	Ig-like repeat domain protein 1	ligA LIC_10465	0.52149	1.4445	1.1156	0.055346	0.15219	0.18741	0.23478	0.22285	1.3169	0.62671	0.14581	0.15187	0.13755	0.17341	0.397146	-0.67413	-2.77784	-2.71909	-2.86197	-2.52774	-1.8606	0.021453	6	Unknown	Extracellular	OuterMembrane	Unknown	OMPS	OuterMembrane	N
Q72MD7	LIC13251	UDP-N-acetylglucosamine 1-carboxyvinyltransferase (EC 2.5.1.7) (Enoylpyruvate transferase) (UDP-N-acetylglucosamine enolpyruvyl transferase) (EPT)	murA LIC_13251	3.4038	NaN	NaN	NaN	3.906	3.0045	5.2253	2.7682	NaN	NaN	NaN	3.9158	2.2453	3.8161				1.96931	1.16691	1.9321	1.68944	0.023128	3	Cytoplasmic	Cytoplasmic	Cytoplasmic	Cytoplasmic		Cytoplasmic	M
Q72QP0	LIC12073	DUF4065 domain-containing protein	LIC_12073	15.409	NaN	NaN	NaN	1.9984	4.0112	4.016	2.5248	NaN	NaN	NaN	1.928	2.952	3.1				0.947105	1.56169	1.63227	1.38036	0.023957	3	Cytoplasmic	Cytoplasmic	Cytoplasmic	Cytoplasmic		Cytoplasmic	X
Q72SC1	LIC11463	PGAP1-like protein	LIC_11463	0.26149	0.36565	0.28668	0.17838	NaN	NaN	NaN	0.26801	0.33991	0.18686	0.34564	NaN	NaN	NaN	-1.55678	-2.41997	-1.53266				-1.83647	0.0243346	3	Extracellular	OuterMembrane	InnerMembrane	Unknown		Unknown	X
Q72UA9	LIC10752	50S ribosomal protein L7/L12	rplL LIC_10752	0.080644	0.080458	0.087701	0.073575	NaN	NaN	NaN	0.067836	0.068742	0.046697	0.18079	NaN	NaN	NaN	-3.86266	-4.42053	-2.46761				-3.5836	0.0252729	3	Unknown	Cytoplasmic	Periplasmic	Unknown		Unknown	J
Q72N16	LIC13022	PF07075 family protein	LIC_13022	4.6411	NaN	NaN	NaN	4.6471	3.6573	7.9561	3.5916	NaN	NaN	NaN	4.6382	2.7718	6.4371				2.21357	1.47082	2.68641	2.1236	0.0266495	3	Cytoplasmic	Cytoplasmic	Cytoplasmic	Cytoplasmic		Cytoplasmic	S
Q72V62	LIC10440	Nitrogen regulatory protein pII	glnB LIC_10440	0.67504	0.46655	0.32086	0.048442	0.74334	0.87907	0.77045	0.5472	0.43711	0.18542	0.10765	0.72207	0.67416	0.61152	-1.19393	-2.43113	-3.21558	-0.469789	-0.568837	-0.709528	-1.43147	0.0270909	6	InnerMembrane	Cytoplasmic	Cytoplasmic	Cytoplasmic		Cytoplasmic	K
Q72NN6	LIC12796	Thioesterase-like family protein	LIC_12796	2.8452	NaN	NaN	NaN	2.3335	2.6566	4.5137	2.2612	NaN	NaN	NaN	2.2198	2.0629	3.4327				1.15043	1.04467	1.77934	1.32482	0.0286759	3	Cytoplasmic	Cytoplasmic	Cytoplasmic	Cytoplasmic		Cytoplasmic	X
Q72V58	LIC10444	Glucose-1-phosphate thymidylyltransferase	LIC_10444	2.4093	NaN	NaN	NaN	1.7544	3.2328	2.0901	2.3743	NaN	NaN	NaN	1.7387	2.456	1.6683				0.798009	1.29631	0.738379	0.944233	0.0333454	3	Cytoplasmic	Cytoplasmic	Cytoplasmic	Cytoplasmic		Cytoplasmic	M
Q72ME8	LIC13240	Nucleoside triphosphate pyrophosphohydrolase	LIC_13240	4.3482	NaN	NaN	NaN	5.5697	4.1547	3.4323	3.8259	NaN	NaN	NaN	6.0208	3.0417	2.6788				2.58996	1.60488	1.42159	1.87214	0.0355605	3	Cytoplasmic	Cytoplasmic	Cytoplasmic	Cytoplasmic		Cytoplasmic	S
Q72TN3	LIC10984	FGE-sulfatase domain-containing protein	LIC_10984	6.4473	1.8176	NaN	NaN	4.9994	6.4473	19.128	5.0796	1.6934	NaN	NaN	4.9165	5.0796	14.802	0.759923			2.29763	2.34471	3.88772	2.3225	0.0358108	4	Cytoplasmic	Periplasmic	Cytoplasmic	Cytoplasmic		Cytoplasmic	X
Q72UH6	LIC10681	Phosphoribosylformylglycinamidine synthase subunit PurQ (FGAM synthase) (EC 6.3.5.3) (Formylglycinamide ribonucleotide amidotransferase subunit I) (FGAR amidotransferase I) (FGAR-AT I) (Glutaminase PurQ) (EC 3.5.1.2) (Phosphoribosylformylglycinamidine synthase subunit I)	purQ LIC_10681	3.3903	NaN	NaN	NaN	1.7242	4.3686	3.3903	2.467	NaN	NaN	NaN	1.7516	3.2343	2.467				0.808673	1.69345	1.30276	1.26829	0.0384082	3	Cytoplasmic	Cytoplasmic	Cytoplasmic	Cytoplasmic		Cytoplasmic	F
Q72TT9	LIC10927	Putative lipoprotein	LIC_10927	0.5469	0.49332	0.41773	NaN	NaN	0.856	0.89634	0.39431	0.44818	0.2582	NaN	NaN	0.63886	0.66321	-1.15785	-1.95344			-0.646428	-0.592462	-1.08754	0.0410213	4	Extracellular	Extracellular	Extracellular	Extracellular		Extracellular	X
Q72SC3	LIC11461	Glutamyl-tRNA(Gln) amidotransferase subunit A (Glu-ADT subunit A) (EC 6.3.5.7)	gatA LIC_11461	4.4681	1.3338	1.8465	NaN	7.2847	6.0244	5.6124	3.3634	1.2946	1.1377	NaN	7.1813	4.6373	4.4806	0.372506	0.18612		2.84425	2.21329	2.16369	1.55597	0.0439017	5	Cytoplasmic	OuterMembrane	Cytoplasmic	Cytoplasmic		Cytoplasmic	J
Q72PP7	LIC12421	ATPase, AAA family	LIC_12421	3.6776	1.3284	NaN	NaN	2.7528	3.9768	6.5777	3.2497	1.2321	NaN	NaN	2.6242	3.1091	5.1393	0.301119			1.39188	1.6365	2.36157	1.42277	0.0446052	4	Cytoplasmic	Cytoplasmic	Cytoplasmic	Cytoplasmic		Cytoplasmic	X
Q72PY2	LIC12335	Serine hydroxymethyltransferase (SHMT) (Serine methylase) (EC 2.1.2.1)	glyA LIC_12335	0.76885	0.91124	NaN	0.29727	NaN	0.84578	NaN	0.62563	0.75066	NaN	0.50749	NaN	0.62563	NaN	-0.413768		-0.978549		-0.676618		-0.689645	0.0516773	3	Cytoplasmic	Periplasmic	Cytoplasmic	Cytoplasmic		Cytoplasmic	E
Q75G29	LIC20035	MORN repeat protein	LIC_20035	0.61905	0.52383	0.51513	0.042724	0.88893	0.83944	0.98088	0.52694	0.5092	0.29351	0.09989	0.90427	0.63883	0.74357	-0.973696	-1.76852	-3.32352	-0.145174	-0.646496	-0.42746	-1.21414	0.0524046	6	Unknown	Extracellular	Extracellular	Extracellular	OMPS	OuterMembrane	X
Q72SR5	LIC11310	Bacterioferritin (EC 1.16.3.1)	bfr LIC_11310	0.54364	1.2306	0.32231	0.32897	0.49293	0.58359	0.70175	0.47246	1.0618	0.17443	0.8797	0.50292	0.44919	0.54506	0.086512	-2.51928	-0.184916	-0.991599	-1.1546	-0.875513	-0.9399	0.0531265	6	Cytoplasmic	Cytoplasmic	Cytoplasmic	Cytoplasmic		Cytoplasmic	P
Q75FI4	LIC20205	Rubrerythrin domain-containing protein	LIC_20205	0.17478	0.47801	0.19	0.09733	NaN	NaN	NaN	0.18984	0.44825	0.12753	0.17164	NaN	NaN	NaN	-1.15762	-2.97109	-2.54254				-2.22375	0.0555589	3	Unknown	Periplasmic	Cytoplasmic	Unknown		Unknown	X
Q72P28	LIC12648	Glutathione peroxidase	btuE LIC_12648	2.6874	1.3177	NaN	0.77159	NaN	5.0857	3.9966	2	1.2825	NaN	1.5573	NaN	3.836	3.0344	0.358959		0.639047		1.9396	1.60141	1.13475	0.0575181	4	Periplasmic	Periplasmic	InnerMembrane	Periplasmic		Periplasmic	O
Q72V19	LIC10484	Threonine synthase	thrC LIC_10484	10.242	NaN	NaN	NaN	11.613	3.4254	11.987	9.4264	NaN	NaN	NaN	11.6	2.5518	9.0935				3.53605	1.35152	3.18484	2.6908	0.0579049	3	Unknown	OuterMembrane	Cytoplasmic	Unknown		Unknown	E
Q72U65	LIC10799	Enoyl-CoA hydratase	LIC_10799	1.5883	NaN	NaN	NaN	1.8686	1.9198	3.1515	1.2085	NaN	NaN	NaN	1.8953	1.3262	2.1758				0.922426	0.407298	1.12155	0.81709	0.061627	3	Cytoplasmic	OuterMembrane	Unknown	Unknown		Unknown	X
Q72NX7	LIC12701	Polyribonucleotide nucleotidyltransferase (EC 2.7.7.8) (Polynucleotide phosphorylase) (PNPase)	pnp LIC_12701	0.19054	0.13327	0.46026	0.21014	NaN	NaN	NaN	0.21724	0.12547	0.22218	0.46766	NaN	NaN	NaN	-2.99459	-2.1702	-1.09647				-2.08708	0.0628573	3	Cytoplasmic	Cytoplasmic	Cytoplasmic	Cytoplasmic		Cytoplasmic	J
Q72T23	LIC11198	Adenylate/guanylate cyclase	LIC_11198	2.9966	0.96014	NaN	NaN	4.083	5.2341	5.2856	2.2653	0.92559	NaN	NaN	3.9891	3.4143	4.1194	-0.111555			1.99606	1.77159	2.04243	1.42463	0.0699311	4	Cytoplasmic	Cytoplasmic	Cytoplasmic	Cytoplasmic		Cytoplasmic	T
Q72PZ8	LIC12317	Beta-ketoacyl synthase	sch1 LIC_12317	0.97557	1.0815	0.48228	0.065045	0.68353	1.0282	1.0593	0.70472	0.95376	0.27711	0.15982	0.66321	0.77708	0.81495	-0.0683018	-1.85147	-2.64548	-0.592462	-0.363865	-0.295217	-0.969466	0.0703834	6	InnerMembrane	Cytoplasmic	Cytoplasmic	Cytoplasmic		Cytoplasmic	I
Q72SY1	LIC11241	ATP synthase subunit alpha (EC 7.1.2.2) (ATP synthase F1 sector subunit alpha) (F-ATPase subunit alpha)	atpA lic11241 LIC_11241	0.27894	0.18284	1.5516	0.2923	0.19376	NaN	NaN	0.27513	0.17666	0.84427	0.58064	0.19311	NaN	NaN	-2.50095	-0.244224	-0.784284	-2.37251			-1.47549	0.0800338	4	Cytoplasmic	Cytoplasmic	Cytoplasmic	Cytoplasmic		Cytoplasmic	F
Q72UQ0	LIC10607	Aminotransferase	LIC_10607	2.1724	1.7223	NaN	NaN	NaN	2.1398	4.7387	2.0031	1.6922	NaN	NaN	NaN	1.7232	3.5237	0.7589				0.78509	1.81709	1.12036	0.0846309	3	Cytoplasmic	Cytoplasmic	Cytoplasmic	Cytoplasmic		Cytoplasmic	E
Q72Q59	LIC12254	Outer membrane protein	LIC_12254	1.2808	1.2808	3.128	0.26852	3.1805	3.4942	3.7347	1.1882	1.1882	1.8623	0.56876	3.0993	2.6967	2.7639	0.248778	0.897085	-0.814108	1.63194	1.4312	1.46671	0.810266	0.0894001	6	Unknown	OuterMembrane	Extracellular	Unknown	OMPS	OuterMembrane	X
Q72P44	LIC12632	Sphingomyelinase C 1 (EC 3.1.4.12) (Sphingomyelin phosphodiesterase 1) (SMase 1)	sph1 LIC_12632	0.76956	2.3055	1.4943	0.39631	2.8691	3.1841	5.5336	1.076	2.0196	0.87085	0.67398	2.7369	2.3604	3.6795	1.01407	-0.199504	-0.569222	1.45254	1.23903	1.87951	0.802738	0.098445	6	Extracellular	OuterMembrane	OuterMembrane	OuterMembrane		OuterMembrane	S
Q72PB1	LIC12561	Secreted protein	LIC_12561	1.5038	1.0592	NaN	NaN	1.5242	1.8175	1.6647	1.2561	0.96467	NaN	NaN	1.5569	1.3394	1.2561	-0.0518926			0.638676	0.421587	0.328951	0.33433	0.103186	4	Unknown	Periplasmic	OuterMembrane	Unknown		Unknown	X
Q72PZ7	LIC12318	ATP-binding protein	LIC_12318	0.55909	NaN	NaN	0.088033	0.40929	0.73072	NaN	0.48416	NaN	NaN	0.15828	0.40896	0.57981	NaN			-2.65945	-1.28997	-0.786348		-1.57859	0.106063	3	Cytoplasmic	Cytoplasmic	Cytoplasmic	Cytoplasmic		Cytoplasmic	X
Q72SE7	LIC11436	FecR domain-containing protein	LIC_11436	1.7194	NaN	NaN	1.9942	NaN	1.7194	3.94	1.4148	NaN	NaN	5.034	NaN	1.4148	3.1278			2.33171		0.500598	1.64515	1.49248	0.107749	3	OuterMembrane	OuterMembrane	InnerMembrane	OuterMembrane	OMPS	OuterMembrane	X
Q72PE2	LIC12529	Sulfate ABC transporter periplasmic sulphate-binding protein	LIC_12529	11.205	0.67963	NaN	NaN	5.07	8.2357	11.222	8.9053	0.66893	NaN	NaN	4.9802	6.2552	8.1651	-0.580073			2.3162	2.64506	3.02947	1.85266	0.110077	4	Periplasmic	Cytoplasmic	Periplasmic	Periplasmic		Periplasmic	P
Q72M95	LIC13293	Peptidase_M48 domain-containing protein	LIC_13293	2.426	1.0699	1.1836	NaN	2.4306	3.7609	3.9063	2.104	0.98905	0.79393	NaN	2.4164	2.8961	2.9632	-0.0158846	-0.332916		1.27286	1.53411	1.56716	0.805065	0.118542	5	Unknown	OuterMembrane	Extracellular	Unknown		Unknown	X
Q72PA7	LIC12565	Adenylosuccinate synthetase (AMPSase) (AdSS) (EC 6.3.4.4) (IMP--aspartate ligase)	purA LIC_12565	3.2898	1.2514	NaN	0.26908	3.6164	4.5648	6.0293	2.9781	1.1634	NaN	0.62319	3.4702	3.7356	4.594	0.218347		-0.682256	1.79502	1.90134	2.19975	1.08644	0.124709	5	Cytoplasmic	Cytoplasmic	Cytoplasmic	Cytoplasmic		Cytoplasmic	F
Q72R97	LIC11851	Cytoplasmic membrane protein	impL63 LIC_11851	2.0821	1.4279	1.711	NaN	NaN	5.1546	2.8247	1.5982	1.2799	1.0426	NaN	NaN	3.9162	2.3018	0.356031	0.0601858			1.96945	1.20276	0.897108	0.129249	4	OuterMembrane	OuterMembrane	OuterMembrane	OuterMembrane		OuterMembrane	X
Q72PA0	LIC12575	Cytoplasmic membrane protein	LIC_12575	2.7308	NaN	3.4185	NaN	1.747	9.1494	NaN	2.1509	NaN	2.2106	NaN	1.7149	7.2151	NaN		1.14444		0.778124	2.85102		1.59119	0.130358	3	OuterMembrane	OuterMembrane	Cytoplasmic	OuterMembrane		OuterMembrane	X
Q72LS7	LIC13474	DNA polymerase III subunit gamma/tau (EC 2.7.7.7)	dnaX LIC_13474	2.2349	0.85494	NaN	0.49208	2.2349	3.6628	3.5639	2.1046	0.76328	NaN	1.0127	2.1046	2.8691	2.9204	-0.389716		0.0182069	1.07355	1.5206	1.54617	0.75376	0.131105	5	Cytoplasmic	Cytoplasmic	Extracellular	Cytoplasmic		Cytoplasmic	H
Q72M24	LIC13367	Sulfite reductase	cysI LIC_13367	3.2847	NaN	NaN	NaN	2.6735	3.6851	31.418	3.2101	NaN	NaN	NaN	2.7078	2.8639	24.207				1.43712	1.51798	4.59735	2.51748	0.136598	3	Cytoplasmic	Cytoplasmic	Cytoplasmic	Cytoplasmic		Cytoplasmic	C
Q72VP3	LIC10253	Alcohol dehydrogenase	LIC_10253	1.9109	0.91502	NaN	NaN	1.9959	3.9978	9.9229	1.7475	0.85467	NaN	NaN	1.9172	3.1569	7.6497	-0.226561			0.939001	1.65851	2.9354	1.32659	0.138851	4	Cytoplasmic	Periplasmic	Cytoplasmic	Cytoplasmic		Cytoplasmic	C
Q72RH7	LIC11768	3-isopropylmalate dehydrogenase (EC 1.1.1.85) (3-IPM-DH) (Beta-IPM dehydrogenase) (IMDH)	leuB LIC_11768	74.882	0.68848	NaN	NaN	7.2235	4.3144	24.416	3.1742	0.64964	NaN	NaN	7.4527	3.3754	19.33	-0.622288			2.89776	1.75506	4.27277	2.07583	0.138884	4	Cytoplasmic	Cytoplasmic	Cytoplasmic	Cytoplasmic		Cytoplasmic	C
Q72Q69	LIC12243	Mannose-1-phosphate guanylyltransferase	manC LIC_12243	4.228	NaN	0.96263	NaN	4.4097	4.0407	5.155	3.2096	NaN	0.65468	NaN	4.5074	2.997	4.0233		-0.611138		2.1723	1.58352	2.00838	1.28826	0.139763	4	Cytoplasmic	Cytoplasmic	Cytoplasmic	Cytoplasmic		Cytoplasmic	M
Q72QL1	LIC12102	Arginine--tRNA ligase (EC 6.1.1.19) (Arginyl-tRNA synthetase) (ArgRS)	argS LIC_12102	1.2794	0.74401	1.1501	0.15336	1.1528	1.2969	1.4098	0.94744	0.66039	0.49775	0.29325	1.099	0.95794	1.0735	-0.59861	-1.00651	-1.7698	0.136191	-0.0619928	0.102322	-0.533065	0.143239	6	Cytoplasmic	Cytoplasmic	Cytoplasmic	Cytoplasmic		Cytoplasmic	J
Q72NF9	LIC12875	Elongation factor Tu (EF-Tu)	tuf LIC_12875	0.5404	0.17714	0.21158	0.12931	1.1973	1.7451	1.6383	0.48781	0.15409	0.14509	0.26685	1.152	1.2945	1.2716	-2.69815	-2.78498	-1.9059	0.204141	0.372395	0.346645	-1.07764	0.149142	6	Cytoplasmic	Cytoplasmic	Cytoplasmic	Cytoplasmic	OMPS	OuterMembrane	J
Q72QB0	LIC12202	UDP-glucose 4-epimerase	LIC_12202	5.0265	1.1674	NaN	NaN	4.2661	NaN	8.0685	4.9584	1.1726	NaN	NaN	4.2637	NaN	5.8781	0.229711			2.09211		2.55535	1.62572	0.149426	3	Cytoplasmic	Cytoplasmic	Unknown	Cytoplasmic		Cytoplasmic	M
Q72RH9	LIC11766	Phosphomannomutase	manB LIC_11766	4.295	0.72059	NaN	NaN	3.568	4.0829	5.9616	3.4987	0.63361	NaN	NaN	3.5465	2.9981	4.9232	-0.658333			1.8264	1.58405	2.2996	1.26293	0.150488	4	Cytoplasmic	OuterMembrane	Cytoplasmic	Cytoplasmic		Cytoplasmic	G
Q72P31	LIC12645	A2M domain-containing protein	LIC_12645	2.7256	1.443	0.7736	NaN	2.7267	2.5046	3.5871	2.4923	1.3721	0.59674	NaN	2.8526	1.9904	2.827	0.456386	-0.744826		1.51228	0.993058	1.49927	0.743234	0.151245	5	OuterMembrane	OuterMembrane	Periplasmic	OuterMembrane		OuterMembrane	X
Q72S84	LIC11500	Methionine aminopeptidase (MAP) (MetAP) (EC 3.4.11.18) (Peptidase M)	map LIC_11500	7.0534	0.69742	NaN	NaN	2.9616	3.7133	4.8961	5.2438	0.64687	NaN	NaN	3.0067	2.7657	3.5564	-0.628452			1.58818	1.46764	1.83042	1.06445	0.158303	4	Cytoplasmic	Cytoplasmic	Cytoplasmic	Cytoplasmic		Cytoplasmic	E
Q72SD2	LIC11452	Exodeoxyribonuclease	LIC_11452	2.8188	0.70384	NaN	NaN	3.7346	4.073	4.0632	2.2139	0.62344	NaN	NaN	3.5998	3.0577	3.0504	-0.681677			1.84792	1.61245	1.609	1.09692	0.162709	4	Cytoplasmic	Cytoplasmic	Unknown	Cytoplasmic		Cytoplasmic	L
Q72MD1	LIC13257	NADH oxidoreductase	LIC_13257	5.9164	0.61389	NaN	NaN	3.7682	5.9164	7.1543	4.3965	0.53965	NaN	NaN	3.8551	4.3965	5.2957	-0.889904			1.94677	2.13636	2.40482	1.39951	0.166297	4	Cytoplasmic	Cytoplasmic	Cytoplasmic	Cytoplasmic		Cytoplasmic	C
Q72PX1	LIC12346	Ribokinase	LIC_12346	1.9039	NaN	NaN	NaN	1.1817	1.8442	3.1322	1.5665	NaN	NaN	NaN	1.1879	1.3688	2.4217				0.248413	0.452912	1.27602	0.659115	0.170704	3	Unknown	Cytoplasmic	Cytoplasmic	Cytoplasmic		Cytoplasmic	G
Q72RS2	LIC11670	Tetratricopeptide repeat protein	LIC_11670	2.2141	0.72802	NaN	NaN	1.8983	2.4221	2.9611	1.9521	0.74336	NaN	NaN	1.8225	1.9604	2.4042	-0.427867			0.865919	0.971148	1.26556	0.668689	0.172711	4	Cytoplasmic	Cytoplasmic	Cytoplasmic	Cytoplasmic		Cytoplasmic	X
Q72SE1	LIC11442	Four-helix bundle copper-binding protein	LIC_11442	2.0874	0.9665	1.0361	0.54074	2.2888	3.0156	2.929	1.6574	0.91359	0.48688	2.9715	2.2935	2.2025	2.2776	-0.130381	-1.03836	1.57119	1.19755	1.13914	1.18751	0.654443	0.174566	6	Unknown	Periplasmic	Cytoplasmic	Unknown		Unknown	X
Q72V30	LIC10473	Valine--tRNA ligase (EC 6.1.1.9) (Valyl-tRNA synthetase) (ValRS)	valS LIC_10473	1.5401	0.91416	1.7961	0.32164	2.8678	5.2753	2.3912	1.2883	0.84341	0.99393	0.76814	3.0366	4.0126	1.9254	-0.245694	-0.00878384	-0.380559	1.60246	2.00454	0.945158	0.652853	0.17513	6	Cytoplasmic	Cytoplasmic	Cytoplasmic	Cytoplasmic		Cytoplasmic	J
Q72R38	LIC11913	Lysine--tRNA ligase (EC 6.1.1.6) (Lysyl-tRNA synthetase) (LysRS)	lysS LIC_11913	23.191	1.4357	0.67076	NaN	5.8459	6.7846	6.6303	23.931	1.2556	0.39419	NaN	5.8351	5.2243	5.1724	0.328377	-1.34304		2.54476	2.38524	2.37083	1.25723	0.176937	5	Cytoplasmic	Cytoplasmic	Cytoplasmic	Cytoplasmic		Cytoplasmic	J
Q72SM4	LIC11355	Transketolase	tkt LIC_11355	1.5131	1.1865	0.82284	0.19572	5.3292	9.5852	10.64	1.3802	1.1175	0.63191	0.524	5.4104	7.3335	8.0155	0.160275	-0.662209	-0.932361	2.43574	2.8745	3.00279	1.14646	0.184553	6	Cytoplasmic	Cytoplasmic	Cytoplasmic	Cytoplasmic		Cytoplasmic	G
Q72SV0	LIC11273	PF09986 family protein	LIC_11273	1.5547	1.0237	NaN	0.49542	1.5466	2.1803	2.9064	1.4007	0.9487	NaN	0.80299	1.6572	1.6211	2.2627	-0.0759761		-0.316546	0.728748	0.696973	1.17805	0.442249	0.185383	5	Cytoplasmic	Cytoplasmic	Cytoplasmic	Cytoplasmic		Cytoplasmic	S
Q72PJ6	LIC12475	Dihydrolipoyl dehydrogenase (EC 1.8.1.4)	lpdA LIC_12475	0.25289	0.19839	NaN	0.078775	NaN	NaN	1.2494	0.26531	0.19173	NaN	0.12137	NaN	NaN	0.99617	-2.38285		-3.04252			-0.00553613	-1.8103	0.188647	3	Cytoplasmic	Cytoplasmic	Cytoplasmic	Cytoplasmic		Cytoplasmic	C
Q72SQ5	LIC11320	ATP-cone domain-containing protein	LIC_11320	3.5588	NaN	3.5588	0.33914	NaN	12.614	9.9121	2.3345	NaN	2.2934	0.52555	NaN	9.922	7.5031		1.19749	-0.9281		3.31063	2.90749	1.62188	0.191595	4	Unknown	OuterMembrane	InnerMembrane	Unknown		Unknown	X
Q72S68	LIC11518	Biotin carboxyl carrier protein of acetyl-CoA carboxylase	LIC_11518	0.82412	0.41195	0.90771	0.16424	1.2325	1.5123	1.6145	0.74721	0.3372	0.5593	0.30257	1.2065	1.0963	1.2759	-1.56832	-0.838306	-1.72466	0.270828	0.132643	0.351515	-0.562717	0.203898	6	Cytoplasmic	Cytoplasmic	Cytoplasmic	Cytoplasmic		Cytoplasmic	I
Q72R60	LIC11888	Glycoside hydrolase family 8	LIC_11888	0.94997	1.2763	1.051	0.12704	0.89361	1.2763	1.0389	0.70355	1.2065	0.68181	0.24387	0.8645	0.99371	0.7774	0.270828	-0.552558	-2.03582	-0.210062	-0.00910321	-0.363271	-0.48333	0.204693	6	Unknown	Cytoplasmic	Unknown	Unknown		Unknown	X
Q72UD8	LIC10719	Polyphosphate kinase (EC 2.7.4.1) (ATP-polyphosphate phosphotransferase) (Polyphosphoric acid kinase)	ppk LIC_10719	10.199	NaN	0.47584	NaN	8.0084	7.4906	7.7024	7.9267	NaN	0.37301	NaN	7.5923	5.7029	6.3214		-1.42271		2.92454	2.5117	2.66024	1.66844	0.204993	4	InnerMembrane	Cytoplasmic	Cytoplasmic	Cytoplasmic		Cytoplasmic	P
Q72QB4	LIC12198	Aminotransferase	LIC_12198	0.32949	1.7198	0.97694	0.27087	4.4167	4.3314	7.6434	0.63041	1.4661	0.62019	0.50599	4.3716	3.2897	6.1222	0.551984	-0.689218	-0.982819	2.12816	1.71796	2.61405	0.890019	0.206813	6	Cytoplasmic	Cytoplasmic	Cytoplasmic	Cytoplasmic		Cytoplasmic	E
Q72PA1	LIC12574	Succinate--CoA ligase [ADP-forming] subunit alpha (EC 6.2.1.5) (Succinyl-CoA synthetase subunit alpha) (SCS-alpha)	sucD LIC_12574	0.44811	1.4939	0.58686	0.29908	3.4486	3.5804	5.5379	0.39616	13.278	0.34387	0.58647	3.7163	2.6693	4.4553	3.73097	-1.54006	-0.769871	1.89387	1.41646	2.15552	1.14781	0.211014	6	Cytoplasmic	Cytoplasmic	Cytoplasmic	Cytoplasmic		Cytoplasmic	C
Q72UY1	LIC10522	Oxidoreductase family	LIC_10522	2.7333	1.031	NaN	0.35527	2.7484	3.2975	3.9361	2.0012	1.0257	NaN	0.55002	2.8395	2.4042	3.2071	0.0366088		-0.862444	1.50564	1.26556	1.68127	0.725326	0.213217	5	Cytoplasmic	Cytoplasmic	Cytoplasmic	Cytoplasmic		Cytoplasmic	S
Q72MM5	LIC13168	GDP-mannose 4,6-dehydratase (EC 4.2.1.47) (GDP-D-mannose dehydratase)	gmd LIC_13168	2.6037	1.0934	1.3299	0.16025	4.3103	5.0606	5.5821	2.3489	1.1041	0.93179	0.4184	4.4122	4.0317	4.2639	0.142871	-0.101923	-1.25705	2.1415	2.01139	2.09217	0.83816	0.213959	6	Cytoplasmic	Cytoplasmic	Cytoplasmic	Cytoplasmic		Cytoplasmic	M
Q72PR7	LIC12400	Isoleucine--tRNA ligase (EC 6.1.1.5) (Isoleucyl-tRNA synthetase) (IleRS)	ileS LIC_12400	3.1952	1.306	1.1824	0.35221	3.4153	4.0101	4.4194	2.6488	1.1534	0.73683	0.57422	3.231	3.0641	3.4258	0.205893	-0.440596	-0.800325	1.69198	1.61546	1.77644	0.67481	0.214788	6	Cytoplasmic	Cytoplasmic	Unknown	Cytoplasmic		Cytoplasmic	J
Q72QM3	LIC12090	Glyceraldehyde-3-phosphate dehydrogenase (EC 1.2.1.-)	gapA LIC_12090	3649.2	0.44237	NaN	NaN	5.0414	10.903	7.395	5.1223	0.36356	NaN	NaN	5.1812	8.5365	5.4113	-1.45973			2.37329	3.09364	2.43598	1.61079	0.217962	4	Cytoplasmic	Cytoplasmic	Cytoplasmic	Cytoplasmic		Cytoplasmic	G
Q72NX8	LIC12700	Metalloprotease	pqqL LIC_12700	4.9397	0.68968	NaN	0.37079	3.7897	5.4086	6.8395	3.8323	0.62589	NaN	0.63601	3.7091	4.112	5.1149	-0.676019		-0.652879	1.89107	2.03984	2.35471	0.991344	0.218687	5	Unknown	Cytoplasmic	Cytoplasmic	Cytoplasmic		Cytoplasmic	C
Q72U05	LIC10859	Tryptophan synthase beta chain (EC 4.2.1.20)	trpB trpB1 LIC_10859	3.614	0.5373	NaN	NaN	4.1309	4.1793	4.1797	3.0624	0.50255	NaN	NaN	4.0978	3.0578	3.1105	-0.992661			2.03485	1.61249	1.63715	1.07296	0.22048	4	Cytoplasmic	Cytoplasmic	Cytoplasmic	Cytoplasmic		Cytoplasmic	E
P61975	LIC11781	Malate dehydrogenase (EC 1.1.1.37)	mdh LIC_11781	2.9342	1.3145	1.0087	0.21983	6.0893	10.559	11.561	2.2106	1.1731	0.55823	0.40441	6.1762	7.7113	8.5623	0.230326	-0.841068	-1.30611	2.62672	2.94697	3.098	1.12581	0.226874	6	Unknown	Cytoplasmic	Cytoplasmic	Cytoplasmic		Cytoplasmic	C
Q72V72	LIC10430	50S ribosomal protein L25 (General stress protein CTC)	rplY ctc LIC_10430	0.53946	0.6593	0.26422	0.32829	NaN	NaN	NaN	0.5643	0.66363	0.14712	0.72506	NaN	NaN	NaN	-0.591549	-2.76493	-0.463828				-1.27344	0.230217	3	Cytoplasmic	Cytoplasmic	Cytoplasmic	Cytoplasmic		Cytoplasmic	X
Q72ME4	LIC13244	Isocitrate dehydrogenase [NADP] (EC 1.1.1.42)	icdA LIC_13244	173.74	NaN	NaN	0.17124	6.125	8.5962	75.474	125.07	NaN	NaN	0.2898	5.8502	6.7665	60.515			-1.78687	2.54849	2.75841	5.91922	2.35981	0.232752	4	Cytoplasmic	Cytoplasmic	Cytoplasmic	Cytoplasmic		Cytoplasmic	C
Q72TV0	LIC10916	Octaprenyl diphosphate synthase	ispB LIC_10916	4.2871	0.42706	NaN	NaN	4.7116	6.2819	5.628	3.1868	0.39639	NaN	NaN	4.7188	4.5317	4.4026	-1.33501			2.23842	2.18005	2.13836	1.30546	0.234751	4	Cytoplasmic	Cytoplasmic	Cytoplasmic	Cytoplasmic		Cytoplasmic	H
Q75FV3	LIC20078	HTH_Tnp_IS630 domain-containing protein	LIC_20078	0.73628	0.28674	0.22413	0.044322	NaN	1.9222	2.7982	0.57152	0.27301	0.13205	0.099997	NaN	1.3966	2.3798	-1.87297	-2.92084	-3.32197		0.481919	1.25084	-1.27661	0.235185	5	Cytoplasmic	Cytoplasmic	Cytoplasmic	Cytoplasmic		Cytoplasmic	X
Q72TL2	LIC11006	Transcriptional regulator (FUR family)	LIC_11006	1659	1.1535	0.43067	NaN	8.7197	11.508	12.342	3629.1	1.0157	0.24956	NaN	8.907	7.9383	8.9671	0.0224743	-2.00254		3.15494	2.98883	3.16464	1.46567	0.236312	5	Cytoplasmic	Cytoplasmic	Cytoplasmic	Cytoplasmic		Cytoplasmic	P
Q72VB9	LIC10382	Acyl-CoA dehydrogenase	LIC_10382	4.485	1.5271	0.98097	0.25913	4.8337	5.0823	6.3184	4.1373	1.3974	0.52036	0.50291	4.8014	3.7841	4.9112	0.482745	-0.942418	-0.991628	2.26346	1.91995	2.29608	0.83803	0.242005	6	Cytoplasmic	OuterMembrane	Extracellular	Unknown		Unknown	I
Q72T03	LIC11219	Peroxiredoxin	ahpC LIC_11219	0.48006	0.38134	0.52075	0.11507	1.5331	1.524	1.781	0.43885	0.34899	0.36925	0.20125	1.5183	1.176	1.4052	-1.51874	-1.43733	-2.31294	0.602457	0.233888	0.490775	-0.656982	0.253747	6	Cytoplasmic	Cytoplasmic	Cytoplasmic	Cytoplasmic		Cytoplasmic	O
Q75FV4	LIC20077	Polysaccharide deacetylase	LIC_20077	5.8306	1.0337	NaN	0.24493	4.3086	3.7444	4.7907	5.0536	0.97525	NaN	0.4215	4.2495	2.941	3.8373	-0.036156		-1.2464	2.08729	1.55631	1.94009	0.860228	0.255026	5	Unknown	Periplasmic	Cytoplasmic	Unknown		Unknown	G
Q72NQ9	LIC12771	Gamma-glutamyl phosphate reductase (GPR) (EC 1.2.1.41) (Glutamate-5-semialdehyde dehydrogenase) (Glutamyl-gamma-semialdehyde dehydrogenase) (GSA dehydrogenase)	proA LIC_12771	111.49	1.0244	14.585	0.23936	3.7229	6.3082	NaN	1.7844	1.0324	5.4073	0.34386	3.5123	4.7786	NaN	0.046002	2.43491	-1.54011	1.81242	2.25659		1.00196	0.259675	5	Cytoplasmic	Cytoplasmic	Cytoplasmic	Cytoplasmic		Cytoplasmic	E
Q72SH4	LIC11408	Tetratricopeptide repeat protein	LIC_11408	9.0003	1.0846	0.82042	0.16661	6.8231	10.004	10.686	7.0221	1.0758	0.51722	0.37221	6.7827	7.369	7.7449	0.10541	-0.95115	-1.42581	2.76186	2.88147	2.95325	1.05417	0.262623	6	Cytoplasmic	Cytoplasmic	Cytoplasmic	Cytoplasmic		Cytoplasmic	S
Q72SP3	LIC11334	DUF541 domain-containing protein	LIC_11334	6.7235	0.49007	2.0768	0.16485	6.7481	22.756	15.299	127.94	0.42603	1.4356	0.2714	6.7486	17.177	11.952	-1.23097	0.521654	-1.88151	2.75459	4.10241	3.57918	1.30756	0.263212	6	Unknown	OuterMembrane	Cytoplasmic	Unknown		Unknown	X
Q72P45	LIC12631	Hemolysin	LIC_12631	0.85848	1.1857	0.66863	0.078282	1.15	1.348	1.5207	0.61046	1.11	0.26211	0.092146	1.1719	1.0362	1.147	0.15056	-1.93176	-3.43993	0.228849	0.0513025	0.197865	-0.790519	0.265453	6	Extracellular	Extracellular	Extracellular	Extracellular		Extracellular	S
Q72N59	LIC12979	PAS domain-containing protein	LIC_12979	1.0613	NaN	0.49085	NaN	NaN	1.0975	1.0613	0.81893	NaN	0.26426	NaN	NaN	0.82511	0.81296		-1.91997			-0.277342	-0.298744	-0.832018	0.265782	3	Cytoplasmic	Cytoplasmic	Cytoplasmic	Cytoplasmic		Cytoplasmic	T
Q72R63	LIC11885	Putative lipoprotein	LIC_11885	3.5455	0.41931	3.5455	0.15823	8.4705	9.7177	11.69	1.4802	0.36926	1.7939	0.32421	7.8081	7.1763	9.2579	-1.43729	0.843099	-1.625	2.96497	2.84324	3.21068	1.13328	0.268614	6	Unknown	OuterMembrane	Periplasmic	Unknown	OMPS	OuterMembrane	X
Q72S69	LIC11517	Acetyl-CoA carboxylase alpha subunit	accA2 LIC_11517	0.65467	0.17548	NaN	0.1437	1.1808	1.3477	1.4123	0.73911	0.16204	NaN	0.36953	1.1834	1.0138	1.1293	-2.62558		-1.43624	0.242938	0.0197731	0.175429	-0.724735	0.270017	5	Cytoplasmic	OuterMembrane	Cytoplasmic	Cytoplasmic		Cytoplasmic	I
Q72QN8	LIC12075	DUF5067 domain-containing protein	LIC_12075	2.8517	1.7573	NaN	0.58852	NaN	NaN	7.3159	2.5957	1.5504	NaN	1.072	NaN	NaN	5.468	0.63264		0.100305			2.45101	1.06132	0.27437	3	Cytoplasmic	Cytoplasmic	Periplasmic	Cytoplasmic		Cytoplasmic	X
Q72Q62	LIC12251	L-aspartate oxidase (EC 1.4.3.16)	nadB LIC_12251	1.2562	1.1682	0.81838	0.40101	NaN	NaN	0.44385	0.65964	1.0562	0.57769	1.1029	NaN	NaN	0.34424	0.078883	-0.791633	0.141302			-1.53851	-0.52749	0.277566	4	Cytoplasmic	Cytoplasmic	Cytoplasmic	Cytoplasmic		Cytoplasmic	H
Q72WB8	LIC10019	3-oxoacyl-acyl carrier protein reductase	LIC_10019	3.1766	NaN	NaN	0.36303	1.5194	3.6329	4.7163	2.5664	NaN	NaN	0.57376	1.5084	2.7349	3.7642			-0.801481	0.593019	1.45149	1.91234	0.788842	0.277756	4	Cytoplasmic	Cytoplasmic	Cytoplasmic	Cytoplasmic		Cytoplasmic	X
Q72SM5	LIC11354	S-adenosylmethionine synthase (AdoMet synthase) (EC 2.5.1.6) (MAT) (Methionine adenosyltransferase)	metK LIC_11354	1.2864	1.1105	0.80014	0.16807	6.0421	11.207	12.433	0.95029	0.91288	0.37195	0.50031	6.0237	8.4382	9.8996	-0.131503	-1.42682	-0.999106	2.59065	3.07694	3.30737	1.06959	0.279117	6	Cytoplasmic	Cytoplasmic	Cytoplasmic	Cytoplasmic		Cytoplasmic	H
Q72RJ9	LIC11746	N-acetyl-gamma-glutamyl-phosphate reductase (AGPR) (EC 1.2.1.38) (N-acetyl-glutamate semialdehyde dehydrogenase) (NAGSA dehydrogenase)	argC LIC_11746	6.1746	NaN	NaN	0.18493	9.1791	6.1746	7.1439	4.6769	NaN	NaN	0.2693	9.0124	4.6161	5.5872			-1.89271	3.17191	2.20667	2.48213	1.492	0.284011	4	Cytoplasmic	Cytoplasmic	Cytoplasmic	Cytoplasmic		Cytoplasmic	E
Q72RS0	LIC11672	Enoyl-CoA hydratase	LIC_11672	5.2155	0.7028	1.6714	0.10276	8.6442	8.9672	9.8074	3.8656	0.65382	0.99129	0.26726	8.6488	6.8146	7.3343	-0.613035	-0.0126209	-1.90368	3.1125	2.76863	2.87466	1.03774	0.290639	6	Cytoplasmic	Cytoplasmic	Cytoplasmic	Cytoplasmic		Cytoplasmic	I
Q72W92	LIC10045	UDP-glucuronate decarboxylase (EC 4.1.1.35)	LIC_10045	4.0947	0.30944	NaN	NaN	6.5855	9.7877	4.4537	3.1632	0.28731	NaN	NaN	6.5637	7.141	3.4898	-1.79932			2.71451	2.83613	1.80314	1.38861	0.291456	4	Cytoplasmic	Cytoplasmic	Cytoplasmic	Cytoplasmic		Cytoplasmic	X
P62217	LIC11745	Protein RecA (Recombinase A)	recA LIC_11745	8.5816	0.93656	0.74566	0.15597	9.5949	12.78	13.56	8.6059	0.88897	0.34265	0.4205	9.5693	9.0591	10.607	-0.169793	-1.54519	-1.24982	3.25841	3.17937	3.40694	1.14665	0.291789	6	Cytoplasmic	Cytoplasmic	Cytoplasmic	Cytoplasmic		Cytoplasmic	L
Q72TJ6	LIC11025	Anti-sigma factor antagonist	LIC_11025	4.2309	NaN	0.53587	NaN	5.5389	5.295	4.5027	3.6151	NaN	0.33463	NaN	5.6504	4.082	3.5072		-1.57936		2.49835	2.02928	1.81032	1.18965	0.292529	4	Cytoplasmic	Cytoplasmic	Unknown	Cytoplasmic		Cytoplasmic	T
Q72W07	LIC10134	PF11294 family protein	LIC_10134	4.878	0.76505	NaN	NaN	NaN	7.0224	5.1913	3.5997	0.68574	NaN	NaN	NaN	5.3103	3.8219	-0.544266				2.40879	1.93429	1.26627	0.300818	3	Cytoplasmic	Cytoplasmic	Cytoplasmic	Cytoplasmic		Cytoplasmic	S
Q72VQ9	LIC10237	Cyclic nucleotide binding protein	LIC_10237	6.9373	0.77343	0.84735	0.26317	5.8617	9.7862	9.2158	5.1369	0.68493	0.55718	0.41907	6.0901	7.6338	6.9239	-0.545972	-0.843785	-1.25474	2.60647	2.9324	2.79158	0.94766	0.302263	6	Cytoplasmic	Cytoplasmic	Cytoplasmic	Cytoplasmic		Cytoplasmic	T
Q72PD0	LIC12541	Anthranilate phosphoribosyltransferase (EC 2.4.2.18)	trpD LIC_12541	3.9763	0.50709	NaN	0.40915	5.3488	4.3277	7.7519	3.0885	0.45886	NaN	0.54012	5.3331	3.3141	5.6383	-1.12387		-0.888648	2.41497	1.72862	2.49526	0.925266	0.312122	5	Cytoplasmic	Cytoplasmic	Cytoplasmic	Cytoplasmic		Cytoplasmic	E
Q72UA1	LIC10760	YceI domain-containing protein	rplM LIC_10761	3.9208	0.6126	1.1138	0.42613	3.0953	4.2823	5.4137	3.0419	0.54149	0.5743	0.98181	3.099	3.3198	4.0123	-0.884993	-0.800124	-0.0264842	1.6318	1.7311	2.00443	0.609288	0.313502	6	Unknown	Extracellular	Periplasmic	Unknown		Unknown	S
Q72MC6	LIC13262	Amidophosphoribosyltransferase (ATase) (EC 2.4.2.14) (Glutamine phosphoribosylpyrophosphate amidotransferase) (GPATase)	purF LIC_13262	6.8036	1.2751	0.51582	0.31734	3.7985	9.9596	7.1108	5.5797	1.1668	0.2741	0.71003	3.7875	7.0333	5.5328	0.222557	-1.86723	-0.494048	1.92125	2.8142	2.46801	0.844123	0.315713	6	Cytoplasmic	Cytoplasmic	Cytoplasmic	Cytoplasmic		Cytoplasmic	F
Q72MX9	LIC13060	LipL36	lipL36 LIC_13060	0.58499	0.20519	0.6213	0.22413	NaN	3.9632	NaN	0.34857	0.19385	0.29583	0.30117	NaN	2.9669	NaN	-2.36699	-1.75716	-1.73135		1.56896		-1.07164	0.315963	4	Unknown	Extracellular	Extracellular	Extracellular	OMP	OuterMembrane	X
[truncated: 227 more rows]

## Sheet: Expression_30C+NaClvs30C (HL)
Protein IDs	Gene IDs	Protein names	Gene Names	Ratio H/L	Ratio H/L 1	Ratio H/L 2	Ratio H/L 3	Ratio H/L 4	Ratio H/L 5	Ratio H/L 6	Ratio H/L normalized	Ratio H/L normalized 1	Ratio H/L normalized 2	Ratio H/L normalized 3	Ratio H/L normalized 4	Ratio H/L normalized 5	Ratio H/L normalized 6	log2 Ratio H/L normalized 1	log2 Ratio H/L normalized 2	log2 Ratio H/L normalized 3	log2 Ratio H/L normalized 4	log2 Ratio H/L normalized 5	log2 Ratio H/L normalized 6	Average log2 Ratio normalized	p value	Occurance	PSORTb	CELLO	SOSUIgramN	Conclusion Prediction	Published data	Final Conclusion	COG
[truncated: 332 more rows]
